# Supplementary material for: N,N,N′,N′-Tetra­kis(pyridin-4-yl)methane­diamine monohydrate
Source: Acta Crystallogr Sect E Struct Rep Online. 2012 May 2;68(Pt 6):o1600. doi: 10.1107/S1600536812019010 (PMC3379210; doi:10.1107/S1600536812019010)
Supplement: Supplementary file 2 [file e-68-o1600-Isup2.hkl]

#
# h,k,l, Fc-squared, Fo-squared, sigma(Fo-squared) and status flag
#
data_I
_shelx_title ' tetra-4-pyridine, space group: C2/c ( N0. 15)'
_shelx_refln_list_code          4
_shelx_F_calc_maximum      187.16
_exptl_crystal_F_000       784.00
_reflns_d_resolution_high  0.7504
 
loop_
 _symmetry_equiv_pos_as_xyz
 'x, y, z'
 '-x, y, -z+1/2'
 'x+1/2, y+1/2, z'
 '-x+1/2, y+1/2, -z+1/2'
 '-x, -y, -z'
 'x, -y, z-1/2'
 '-x+1/2, -y+1/2, -z'
 'x+1/2, -y+1/2, z-1/2'
 
_cell_length_a    13.9048
_cell_length_b    13.7637
_cell_length_c    10.0569
_cell_angle_alpha  90.000
_cell_angle_beta  109.142
_cell_angle_gamma  90.000
 
_shelx_F_squared_multiplier     1.000
 
loop_
 _refln_index_h
 _refln_index_k
 _refln_index_l
 _refln_F_squared_calc
 _refln_F_squared_meas
 _refln_F_squared_sigma
 _refln_observed_status
   2   0   0     1272.91     1177.59     22.88 o
   4   0   0    27299.33    28546.28    165.82 o
   6   0   0     2107.91     2039.37     51.53 o
   8   0   0     2955.09     3167.35     54.13 o
  10   0   0      894.63      780.59     30.71 o
  12   0   0     2700.66     3068.96    113.75 o
  14   0   0      888.32     1050.82     44.08 o
  16   0   0       30.75       22.73     15.83 o
   1   1   0     1408.43     1403.82     12.84 o
   3   1   0     1530.54     1464.03     47.73 o
   5   1   0     9329.80    10046.14    130.18 o
   7   1   0      115.46      122.63     14.43 o
   9   1   0      684.29      619.88     18.09 o
  11   1   0      308.59      306.60     15.01 o
  13   1   0      121.28      143.57     15.43 o
  15   1   0       35.22       37.32     13.68 o
  17   1   0       60.35       60.34     15.29 o
   0   2   0    18205.28    18676.53    133.41 o
   2   2   0     4122.41     4175.03     30.72 o
   4   2   0    11647.14    12286.37     66.89 o
   6   2   0     3998.27     4156.41     41.09 o
   8   2   0      608.99      701.72     23.40 o
  10   2   0      466.77      465.97     16.72 o
  12   2   0       31.93       32.45      6.80 o
  14   2   0       25.92       35.03     10.13 o
  16   2   0      121.39      139.51     27.62 o
   1   3   0    22803.22    24586.94    192.52 o
   3   3   0     5238.64     5138.75     41.34 o
   5   3   0      347.87      291.97      7.84 o
   7   3   0      269.88      260.70      9.89 o
   9   3   0        4.93        6.76      2.98 o
  11   3   0       81.56       76.49      7.97 o
  13   3   0      437.11      454.17     25.20 o
  15   3   0      105.77      110.35     15.18 o
  17   3   0       16.98        1.86     17.43 o
   0   4   0    12188.63    12835.26     70.49 o
   2   4   0    21852.34    23509.28     91.18 o
   4   4   0      126.89      127.89      8.08 o
   6   4   0      140.93      129.97      7.02 o
   8   4   0        0.38        8.69      3.99 o
  10   4   0     1414.02     1471.66     38.45 o
  12   4   0      246.21      275.57     21.36 o
  14   4   0      258.71      273.47     21.16 o
  16   4   0        0.00       -2.58      7.97 o
   1   5   0        8.16        8.32      1.35 o
   3   5   0     2931.19     3049.40     37.15 o
   5   5   0      132.38      117.93     10.54 o
   7   5   0       81.16       71.47      5.81 o
   9   5   0     1819.80     1862.63     44.28 o
  11   5   0      329.64      332.58     20.51 o
  13   5   0       63.21       62.67     11.67 o
  15   5   0        4.02        0.61      8.17 o
   0   6   0      154.68      134.53     14.29 o
   2   6   0     1639.52     1751.88     19.96 o
   4   6   0      359.94      308.01     13.59 o
   6   6   0        4.39        3.05      3.18 o
   8   6   0        4.68        7.14      4.46 o
  10   6   0      216.63      193.85     15.88 o
  12   6   0        0.21        2.39      6.55 o
  14   6   0      376.66      421.06     26.29 o
   1   7   0      532.08      514.20      9.92 o
   3   7   0     6666.89     7221.19     64.93 o
   5   7   0      499.36      462.65     18.14 o
   7   7   0      138.76      138.70     13.74 o
   9   7   0      537.20      551.86     20.91 o
  11   7   0       36.81       38.28      9.65 o
  13   7   0        0.13        6.91      7.62 o
   0   8   0        0.69        4.55      2.54 o
   2   8   0      248.15      233.83      9.77 o
   4   8   0     3308.88     3474.23     61.32 o
   6   8   0        1.23        1.41      3.09 o
   8   8   0     1592.31     1634.03     38.45 o
  10   8   0      165.91      190.52     16.32 o
  12   8   0        5.04        1.00      7.68 o
  14   8   0        0.19       -0.88      8.37 o
   1   9   0      439.38      442.71     15.41 o
   3   9   0        1.79        1.59      1.82 o
   5   9   0        0.41        0.78      3.03 o
   7   9   0       83.02       81.25      9.69 o
   9   9   0      175.58      150.81     12.48 o
  11   9   0       65.14       68.49     12.00 o
  13   9   0       84.35       34.61     29.77 o
  15   9   0       11.08       -7.04     11.97 o
   0  10   0     2211.59     2336.09     29.87 o
   2  10   0       62.87       84.70      8.39 o
   4  10   0      124.52      100.16      9.39 o
   6  10   0     2184.27     2297.31     41.55 o
   8  10   0      110.33      106.63     11.73 o
  10  10   0      476.47      468.63     21.93 o
  12  10   0        0.83        9.27      7.70 o
  14  10   0      242.47      289.57     23.09 o
   1  11   0      171.77      173.98      7.80 o
   3  11   0      159.87      136.62     10.63 o
   5  11   0     2310.46     2310.86     42.11 o
   7  11   0      439.50      479.79     20.88 o
   9  11   0      381.24      374.72     19.61 o
  11  11   0       75.08      102.52     13.25 o
  13  11   0        1.43        7.42      9.10 o
   0  12   0       15.75       19.20      6.17 o
   2  12   0        4.03        9.13      3.58 o
   4  12   0       33.75       36.56      7.17 o
   6  12   0     2142.06     2387.01     45.93 o
   8  12   0      584.88      647.27     28.47 o
  10  12   0       21.75       20.86      7.15 o
  12  12   0      130.17      182.20     18.39 o
   1  13   0      918.57     1001.33     30.33 o
   3  13   0       49.23       43.80      6.62 o
   5  13   0      506.07      467.10     21.24 o
   7  13   0      394.92      404.69     20.82 o
   9  13   0      401.42      418.69     21.75 o
  11  13   0      284.92      371.11     27.65 o
   0  14   0        5.49        2.61      9.66 o
   2  14   0       27.76       28.70      7.77 o
   4  14   0      176.56      184.77     15.87 o
   6  14   0      547.34      603.65     31.46 o
   8  14   0      114.53      137.98     14.32 o
  10  14   0       13.94       16.81     10.57 o
   1  15   0        1.16       10.07      8.54 o
   3  15   0        1.43        2.96      7.86 o
   5  15   0       96.50       84.63     12.98 o
   7  15   0       66.18       53.28     15.34 o
   9  15   0       43.55       24.72     10.15 o
   0  16   0        0.04       -6.94     10.61 o
   2  16   0       41.12       20.61     12.73 o
   6  16   0      243.43      130.07     84.66 o
   8  16   0       36.52       36.98      9.35 o
   1  17   0        3.24       -8.32      8.32 o
   3  17   0        0.01       -1.28     12.43 o
   5  17   0        0.21        5.32     11.32 o
   0  18   0        0.15       -8.41     14.03 o
   2  18   0       11.41        0.07     11.82 o
 -17   1   1       16.76       27.69     18.66 o
 -15   1   1        4.93       -6.13      9.18 o
 -13   1   1      429.79      471.53     27.39 o
 -11   1   1      238.66      224.72     16.63 o
  -9   1   1       27.66       22.74      5.33 o
  -7   1   1     5721.62     6250.82     57.17 o
  -5   1   1       55.96       42.33      4.68 o
  -3   1   1    21574.63    21685.05    135.84 o
  -1   1   1     3078.24     2965.44     16.08 o
   1   1   1     1507.89     1233.88      9.55 o
   3   1   1    35028.92    36457.62    298.14 o
   5   1   1      532.14      608.59     19.22 o
   7   1   1     8686.40     9318.89     88.71 o
   9   1   1     1990.36     2120.23     47.79 o
  11   1   1     3912.58     4360.02     75.27 o
  13   1   1      456.41      403.61     20.13 o
  15   1   1        9.78       12.23     12.21 o
 -16   2   1        1.51        4.49      8.76 o
 -14   2   1      121.48      122.46     17.69 o
 -12   2   1       26.29       27.34      7.08 o
 -10   2   1       13.05        9.73      4.08 o
  -8   2   1       79.95       75.07      8.16 o
  -6   2   1        6.57       10.64      2.96 o
  -4   2   1      111.72       94.09      5.07 o
  -2   2   1     5371.66     5113.16     24.06 o
   0   2   1     2880.19     2723.79     15.88 o
   2   2   1     3840.73     3825.13     24.92 o
   4   2   1      222.70      276.59      8.31 o
   6   2   1      674.49      618.74     20.66 o
   8   2   1      562.29      663.65     24.52 o
  10   2   1      291.09      350.16     31.22 o
  12   2   1     2551.87     2775.99     50.26 o
  14   2   1       52.48       68.51     12.71 o
  16   2   1      109.89      111.12     21.14 o
 -17   3   1        0.16       -3.28     17.96 o
 -15   3   1       90.82       85.48     16.76 o
 -13   3   1      156.96      155.40     16.49 o
 -11   3   1      653.32      680.41     21.65 o
  -9   3   1      523.30      534.55     18.25 o
  -7   3   1      535.60      513.47     14.44 o
  -5   3   1      542.52      620.01     12.15 o
  -3   3   1     4339.11     4641.88     42.55 o
  -1   3   1     9832.29    10283.83     36.04 o
   1   3   1    23114.60    24243.44     71.18 o
   3   3   1      180.38      198.84      6.27 o
   5   3   1       96.74       87.66      5.34 o
   7   3   1       29.16       21.42      7.15 o
   9   3   1       52.26       53.61     10.60 o
  11   3   1       43.83       43.90      6.77 o
  13   3   1      848.45      987.94     36.12 o
  15   3   1       25.49       32.47     10.96 o
 -16   4   1      447.46      612.62     38.22 o
 -14   4   1       78.19      121.99     24.15 o
 -12   4   1      802.16      746.17     30.14 o
 -10   4   1      143.30      125.64     10.07 o
  -8   4   1       61.31       72.77      6.67 o
  -6   4   1      642.95      604.15     13.06 o
  -4   4   1     7610.27     7854.62     52.07 o
  -2   4   1    13465.99    14294.85     44.16 o
   0   4   1     2442.72     2417.51     18.78 o
   2   4   1     6352.64     6956.61     49.43 o
   4   4   1      274.08      288.67      8.23 o
   6   4   1       69.78       60.84      5.19 o
   8   4   1     1519.10     1654.61     44.00 o
  10   4   1      557.78      525.13     17.37 o
  12   4   1       40.33       37.33      9.58 o
  14   4   1       10.22        1.83      8.42 o
  16   4   1        1.95       10.92      9.15 o
 -17   5   1      143.89      175.97     24.08 o
 -15   5   1       18.50        7.69     13.48 o
 -13   5   1       44.66       35.70     10.03 o
 -11   5   1      131.02      131.15     14.26 o
  -9   5   1        3.14        1.53      3.04 o
  -7   5   1       95.90       90.77      6.03 o
  -5   5   1      216.17      203.63      9.79 o
  -3   5   1     1000.24      919.23     14.17 o
  -1   5   1     1777.63     1858.04     17.74 o
   1   5   1      150.48      139.87      5.54 o
   3   5   1      444.84      409.24     14.03 o
   5   5   1      142.69      122.33      8.96 o
   7   5   1      229.55      215.28      8.20 o
   9   5   1      866.97      967.35     36.64 o
  11   5   1      214.76      242.36     28.13 o
  13   5   1       11.83       18.86      8.20 o
  15   5   1      163.42       50.53     44.73 o
 -16   6   1       43.02       22.61     14.03 o
 -14   6   1       25.65       12.50     10.57 o
 -12   6   1      433.73      415.72     24.02 o
 -10   6   1      829.81      825.08     30.29 o
  -8   6   1      576.79      550.76     18.96 o
  -6   6   1     2018.74     2160.53     33.85 o
  -4   6   1      410.18      452.60     14.17 o
  -2   6   1     1492.27     1582.66     16.03 o
   0   6   1      246.75      224.04      7.12 o
   2   6   1      342.84      335.77     13.40 o
   4   6   1     1052.48     1125.70     25.66 o
   6   6   1        5.84        0.39      2.81 o
   8   6   1       95.10       99.70     21.02 o
  10   6   1      149.84      140.95     31.51 o
  12   6   1      108.26      112.97     14.59 o
  14   6   1      128.11       90.18     53.41 o
  16   6   1        1.63        7.67     14.46 o
 -15   7   1        8.51       -2.68      9.41 o
 -13   7   1        0.01       -6.29      6.29 o
 -11   7   1      131.07      118.11     14.82 o
  -9   7   1       44.20       57.22     17.64 o
  -7   7   1      755.47      710.62     22.81 o
  -5   7   1     2938.37     2983.24     39.76 o
  -3   7   1      306.71      312.03      9.34 o
  -1   7   1        0.64        2.17      1.45 o
   1   7   1      667.74      652.75     12.28 o
   3   7   1     2847.85     2957.77     42.12 o
   5   7   1       17.38        8.58      3.83 o
   7   7   1      389.78      339.41     17.37 o
   9   7   1       47.46       37.91      9.97 o
  11   7   1       63.37       57.13     13.32 o
  13   7   1      107.04      126.83     16.09 o
  15   7   1      106.97       55.44     48.15 o
 -16   8   1       48.21       25.60     41.45 o
 -14   8   1      143.75      208.54     30.34 o
 -12   8   1        0.16        4.79      6.77 o
 -10   8   1      505.59      478.24     32.66 o
  -8   8   1      573.36      563.47     20.86 o
  -6   8   1      802.13      813.48     22.70 o
  -4   8   1     2700.09     2810.32     29.92 o
  -2   8   1     1863.74     1900.41     21.59 o
   0   8   1      315.23      294.02     11.03 o
   2   8   1     1478.85     1597.29     31.84 o
   4   8   1      614.37      609.87     26.24 o
   6   8   1      627.20      655.89     23.70 o
   8   8   1      673.61      707.96     26.69 o
  10   8   1      124.91      176.62     24.86 o
  12   8   1        4.33       -0.80      9.43 o
  14   8   1       12.15       -3.38      8.90 o
 -15   9   1      156.41       91.08     83.44 o
 -13   9   1        7.15       10.29     10.36 o
 -11   9   1       83.95       97.86     18.00 o
  -9   9   1        7.69        2.56      4.36 o
  -7   9   1       11.24        6.23      4.21 o
  -5   9   1      499.52      464.24     17.08 o
  -3   9   1      112.97      101.80      6.90 o
  -1   9   1       17.18       14.41      2.73 o
   1   9   1      240.68      192.60      6.56 o
   3   9   1      538.15      505.42     19.64 o
   5   9   1        9.01        8.09      4.56 o
   7   9   1     2107.68     2291.61     47.89 o
   9   9   1       76.86      103.31     27.49 o
  11   9   1       43.37       53.28     10.49 o
  13   9   1        9.60        8.48      7.97 o
 -14  10   1        4.34       10.19     11.55 o
 -12  10   1       92.12      100.47     20.70 o
 -10  10   1       87.28       93.97     11.85 o
  -8  10   1       11.13       11.88      5.68 o
  -6  10   1      349.17      328.67     16.34 o
  -4  10   1       13.06       10.20      3.83 o
  -2  10   1      350.87      324.59      9.00 o
   0  10   1       24.66       35.92      4.45 o
   2  10   1      375.90      405.62     15.09 o
   4  10   1      389.77      377.64     18.80 o
   6  10   1        6.30        7.89      6.33 o
   8  10   1      231.84      248.56     20.81 o
  10  10   1      166.76      189.67     18.96 o
  12  10   1       66.41       74.65     13.23 o
  14  10   1      105.22       84.88     46.11 o
 -13  11   1      165.70      219.51     44.24 o
 -11  11   1        0.10        8.58      7.40 o
  -9  11   1       36.80       36.21      7.96 o
  -7  11   1      529.85      549.12     25.93 o
  -5  11   1      421.85      414.61     21.09 o
  -3  11   1      913.55      930.53     32.32 o
  -1  11   1     1876.54     1922.25     27.03 o
   1  11   1      344.78      382.86     18.08 o
   3  11   1     1804.57     1971.26     35.77 o
   5  11   1     2183.50     2309.60     60.49 o
   7  11   1      285.24      291.30     23.23 o
   9  11   1      145.51      158.31     14.41 o
  11  11   1       58.81       79.46     18.18 o
  13  11   1       29.37       21.99     10.43 o
 -12  12   1        0.14       10.15      9.90 o
 -10  12   1       49.95       47.35     11.46 o
  -8  12   1       96.32      106.41     15.11 o
  -6  12   1        0.25       -2.18      5.26 o
  -4  12   1        0.00       -4.18      4.18 o
  -2  12   1      723.93      687.59     25.00 o
   0  12   1       49.92       51.27      8.92 o
   2  12   1     1551.17     1599.91     28.98 o
   4  12   1      384.34      405.80     16.23 o
   6  12   1      992.38     1075.32     31.27 o
   8  12   1      101.17      109.39     12.87 o
  10  12   1        1.03       -1.81      6.45 o
  12  12   1      167.12      192.25     18.13 o
 -11  13   1        0.01       -6.70      6.70 o
  -9  13   1       10.30        8.63      7.81 o
  -7  13   1        1.36       -2.85      8.40 o
  -5  13   1       84.91       78.08     12.62 o
  -3  13   1       12.96        9.05      5.65 o
  -1  13   1      142.65      162.71     18.81 o
   1  13   1        7.81        4.56      4.87 o
   3  13   1       84.58       93.99      9.67 o
   5  13   1       57.93       66.65      8.30 o
   7  13   1        2.12       -1.24      5.89 o
   9  13   1        1.89        0.33      6.39 o
  11  13   1       11.14        2.73      7.10 o
 -10  14   1        5.44       15.93      8.39 o
  -8  14   1       38.30       16.82     11.80 o
  -6  14   1        3.60       -1.01      6.98 o
  -4  14   1       94.24      113.17     20.13 o
  -2  14   1      168.40      141.33     18.82 o
   0  14   1       25.14       15.18      9.04 o
   2  14   1      284.71      255.88     23.30 o
   4  14   1       62.23       61.11      8.61 o
   6  14   1      709.37      680.87     23.18 o
   8  14   1       82.56       99.61     13.08 o
  10  14   1       25.95       44.23      9.84 o
  -9  15   1      131.47       17.95     37.85 o
  -7  15   1      321.39      250.26     37.68 o
  -5  15   1      248.63      238.40     25.02 o
  -3  15   1       26.29       18.05     11.19 o
  -1  15   1       14.80        7.28      8.89 o
   1  15   1      284.61      314.93     27.67 o
   3  15   1      382.45      386.20     22.66 o
   5  15   1      404.13      448.02     19.25 o
   7  15   1      136.47      145.49     13.14 o
   9  15   1        3.26        6.95      6.91 o
  -8  16   1       31.94       11.93     13.55 o
  -6  16   1        4.38        0.25      8.76 o
  -4  16   1       12.90        2.53      8.45 o
  -2  16   1        4.87        4.61      9.11 o
   0  16   1        0.54       -0.33      8.18 o
   2  16   1       39.05       13.80     22.40 o
   4  16   1       93.43      141.87     16.42 o
   6  16   1       55.04       61.98     11.56 o
   8  16   1        0.84        7.33      6.64 o
  -5  17   1       13.74       -5.41     10.37 o
  -3  17   1       33.36       -7.23      9.38 o
  -1  17   1       46.34        1.27      8.54 o
   1  17   1        2.48        0.66      9.68 o
   3  17   1        2.02       -0.18      9.89 o
   5  17   1       45.12       51.30     16.60 o
  -2  18   1        4.68       -2.93     12.11 o
   0  18   1        1.07       -1.11     11.45 o
 -16   0   2       65.83       84.44     23.21 o
 -14   0   2       68.60       43.56     14.36 o
 -12   0   2        1.78        0.92      8.89 o
 -10   0   2        2.44        5.36      6.39 o
  -8   0   2     4783.19     5529.65     96.52 o
  -6   0   2     3877.47     4236.18     73.45 o
  -4   0   2     4696.28     4297.63     63.58 o
  -2   0   2    24745.24    24443.46    139.78 o
   0   0   2     3850.95     3733.68     33.20 o
   2   0   2      410.80      473.86     13.29 o
   4   0   2    17186.51    18053.83    151.02 o
   6   0   2     1179.97     1045.59     41.13 o
   8   0   2      193.88      212.91     20.82 o
  10   0   2      169.83      131.12     19.14 o
  12   0   2        0.08       16.53     10.76 o
  14   0   2      811.74      990.97     48.15 o
 -17   1   2       29.49       -1.21     15.13 o
 -15   1   2        4.24        1.08      7.82 o
 -13   1   2       26.22       18.81      8.67 o
 -11   1   2       59.80      103.53     13.31 o
  -9   1   2       16.75       42.68     20.92 o
  -7   1   2      287.32      276.97     14.97 o
  -5   1   2      392.89      321.24     13.61 o
  -3   1   2     1287.07     1214.63     22.19 o
  -1   1   2        3.05       10.44      1.87 o
   1   1   2     1255.93     1272.06     12.01 o
   3   1   2     2885.38     3066.69     28.81 o
   5   1   2      860.67      776.07     23.47 o
   7   1   2       73.52       78.79     11.66 o
   9   1   2     1331.60     1326.45     39.22 o
  11   1   2       81.23       89.89     31.42 o
  13   1   2        5.81       10.32     10.09 o
  15   1   2        1.45       -3.02      8.71 o
 -18   2   2       15.90        5.80     11.92 o
 -16   2   2       37.09        4.79     22.33 o
 -14   2   2        6.40        0.70      7.35 o
 -12   2   2        8.97       13.69      7.02 o
 -10   2   2      401.64      451.13     22.44 o
  -8   2   2        3.54        7.50      3.66 o
  -6   2   2      159.27      142.47     10.15 o
  -4   2   2      544.48      500.09     12.82 o
   2   2   2     1304.97     1447.29     12.70 o
   4   2   2       10.71        8.26      2.03 o
   6   2   2      566.74      505.56     19.88 o
   8   2   2      676.55      755.95     27.68 o
  10   2   2      190.78      174.04     15.41 o
  12   2   2       51.56       72.92     20.79 o
  14   2   2       47.58       41.15     10.31 o
  16   2   2       50.19       43.54     22.95 o
 -17   3   2        0.43       -8.86      8.86 o
 -15   3   2        2.20       -3.20      7.73 o
 -13   3   2       23.42       35.48      8.22 o
 -11   3   2        6.64       13.80      4.99 o
  -9   3   2     1143.01     1082.24     27.02 o
  -7   3   2       14.87       23.31      4.70 o
  -5   3   2     4430.77     4827.79     43.17 o
  -3   3   2     1012.88      985.97     13.14 o
  -1   3   2     4541.03     4752.52     26.62 o
   1   3   2      562.26      523.54      8.98 o
   3   3   2     1122.64     1163.69     13.15 o
   5   3   2      730.73      706.64     12.45 o
   7   3   2      382.09      404.11     17.63 o
   9   3   2       53.90       50.49      7.54 o
  11   3   2      288.94      282.97     16.15 o
  13   3   2       33.98       67.03     18.99 o
  15   3   2       48.72       50.78     11.80 o
 -16   4   2        0.01       -5.96      9.32 o
 -14   4   2        4.48        7.93      8.14 o
 -12   4   2        3.37       12.46      8.36 o
 -10   4   2      516.32      504.46     19.89 o
  -8   4   2      155.46      157.54     10.22 o
  -6   4   2     3075.62     3384.82     34.51 o
  -4   4   2      121.47      102.52      5.73 o
  -2   4   2       39.72       34.64      3.07 o
   0   4   2     4715.56     4986.66     29.73 o
   2   4   2     2399.11     2522.77     21.93 o
   4   4   2      143.36      153.15      6.85 o
   6   4   2      626.44      612.66     12.10 o
   8   4   2      499.04      465.63     13.40 o
  10   4   2        0.49       -0.05      4.18 o
  12   4   2       75.38       76.47     14.62 o
  14   4   2       19.03       30.39     10.20 o
 -17   5   2       12.90        6.05     17.21 o
 -15   5   2        0.06       -4.39      7.89 o
 -13   5   2       84.30       96.16     15.21 o
 -11   5   2        1.33        8.03      6.27 o
  -9   5   2     1590.91     1669.44     32.76 o
  -7   5   2        0.00        2.10      2.05 o
  -5   5   2     9602.32    10344.78     70.95 o
  -3   5   2     1746.82     1911.63     23.65 o
  -1   5   2      790.50      799.57     12.81 o
   1   5   2     1258.68     1228.37     15.80 o
   3   5   2      342.31      309.23      9.98 o
   5   5   2     2980.06     3301.18     33.49 o
   7   5   2     1579.17     1561.99     26.32 o
   9   5   2      236.86      243.58     19.06 o
  11   5   2        1.01       -2.14      6.54 o
  13   5   2       42.06       48.99     16.31 o
  15   5   2        1.54       14.34     12.22 o
 -16   6   2        3.07       -9.69      9.69 o
 -14   6   2      104.54       91.57     17.02 o
 -12   6   2       27.07       35.06     11.19 o
 -10   6   2      290.63      283.11     21.66 o
  -8   6   2        0.10        4.05      2.63 o
  -6   6   2      105.33      109.24      6.49 o
  -4   6   2     1888.46     1942.28     21.19 o
  -2   6   2       17.09       13.13      2.52 o
   0   6   2     2609.40     2911.51     26.30 o
   2   6   2      115.13      123.76      6.40 o
   4   6   2        5.09        4.86      2.83 o
   6   6   2        1.75       -1.36      4.38 o
   8   6   2      866.33      882.46     27.95 o
  10   6   2      156.67      130.35     16.27 o
  12   6   2      188.83      181.44     19.79 o
  14   6   2      109.02       37.79     34.59 o
 -15   7   2       73.52        5.17     16.91 o
 -13   7   2       71.28       62.13     14.15 o
 -11   7   2      306.05      229.47     22.02 o
  -9   7   2       49.30       38.10      9.82 o
  -7   7   2        0.03        1.68      3.00 o
  -5   7   2      169.22      160.20     13.77 o
  -3   7   2     2810.88     3124.19     27.98 o
  -1   7   2     1179.89     1239.41     18.10 o
   1   7   2     5339.45     5948.67     48.74 o
   3   7   2      107.25      109.35      7.55 o
   5   7   2      184.75      178.87     11.68 o
   7   7   2      200.18      163.29     16.86 o
   9   7   2        2.75        7.39      6.97 o
  11   7   2       64.75       78.28     14.32 o
  13   7   2       89.97       17.75     27.31 o
  15   7   2        8.42       -6.73     14.13 o
 -16   8   2       50.95       -5.26     11.87 o
 -14   8   2        0.17       -7.52      8.86 o
 -12   8   2      206.22      238.37     49.29 o
 -10   8   2      166.18      164.08     18.35 o
  -8   8   2       16.91       13.23      5.66 o
  -6   8   2      535.84      518.08     20.54 o
  -4   8   2     2116.28     2369.17     31.76 o
  -2   8   2       98.63       94.66      5.64 o
   0   8   2       25.51       19.69      3.05 o
   2   8   2      295.29      294.45     11.87 o
   4   8   2      156.63      184.08     12.00 o
   6   8   2     1473.26     1569.41     36.86 o
   8   8   2       73.90       82.01     10.92 o
  10   8   2       60.42       60.34     13.11 o
  12   8   2        0.26        4.00     11.09 o
  14   8   2       23.43       -8.57     11.71 o
 -15   9   2       13.72       -9.23     10.67 o
 -13   9   2        1.03        6.41     24.81 o
 -11   9   2        3.02        2.05      8.69 o
  -9   9   2       11.45       11.14      5.83 o
  -7   9   2       10.79        8.14      4.98 o
  -5   9   2       21.11       12.82      3.33 o
  -3   9   2       68.48       72.80      6.81 o
  -1   9   2      177.88      181.11      8.05 o
   1   9   2        0.59       -0.64      1.81 o
   3   9   2       89.82       88.87      7.80 o
   5   9   2      159.57      124.97     11.50 o
   7   9   2       90.32       93.63     12.11 o
   9   9   2       26.96       29.95      7.93 o
  11   9   2       23.18       33.59     19.23 o
  13   9   2        8.21        6.31     12.59 o
 -14  10   2       66.79       40.82     57.85 o
 -12  10   2        3.48       21.14     10.31 o
 -10  10   2        8.45        3.79      5.95 o
  -8  10   2        9.99       12.24      5.52 o
  -6  10   2       17.11       12.34      5.75 o
  -4  10   2       19.64       10.86      3.76 o
  -2  10   2      169.89      141.36      7.64 o
   0  10   2        4.26        5.07      2.45 o
   2  10   2       70.91       60.31      7.81 o
   4  10   2       19.79       17.48      4.73 o
   6  10   2        0.09        3.57      5.01 o
   8  10   2        1.30       -2.80      4.84 o
  10  10   2      396.28      395.22     23.38 o
  12  10   2        0.90       -6.71      7.55 o
 -13  11   2        0.01       -0.91      9.42 o
 -11  11   2       23.10        5.54      7.06 o
  -9  11   2       36.06       35.41      8.89 o
  -7  11   2       97.16       80.40     12.21 o
  -5  11   2      236.81      230.83     15.82 o
  -3  11   2      389.04      382.17     14.69 o
  -1  11   2       55.92       51.13      6.27 o
   1  11   2        6.49        8.16      3.80 o
   3  11   2       12.95       15.12      5.03 o
   5  11   2        1.28        1.98      4.15 o
   7  11   2        2.56        2.99      5.70 o
   9  11   2      254.41      263.66     19.24 o
  11  11   2       22.98       13.30     12.04 o
 -12  12   2       34.30       19.28     19.28 o
 -10  12   2       19.05       35.86      9.59 o
  -8  12   2      128.80      139.94     15.39 o
  -6  12   2       11.42        4.81      5.79 o
  -4  12   2        0.42       -0.54      4.59 o
  -2  12   2      404.42      461.53     16.77 o
   0  12   2        0.43        1.76      3.87 o
   2  12   2      170.92      160.66     11.85 o
   4  12   2      125.40      144.14     12.27 o
   6  12   2      214.37      209.71     14.35 o
   8  12   2      194.79      197.80     14.78 o
  10  12   2      213.11      254.40     15.92 o
  12  12   2        1.99        4.46     10.20 o
 -11  13   2        1.19       -4.82      7.43 o
  -9  13   2        0.18        4.71      7.01 o
  -7  13   2       17.10       15.31      7.25 o
  -5  13   2        3.02        2.42      5.69 o
  -3  13   2       24.31       22.20      9.52 o
  -1  13   2       88.02       98.44     11.10 o
   1  13   2       13.92        3.06      5.04 o
   3  13   2      170.82      188.22     13.28 o
   5  13   2        8.02       15.32      6.16 o
   7  13   2       42.19       17.68      7.94 o
   9  13   2       35.11       22.56      6.91 o
  11  13   2      144.35      149.32     19.64 o
 -10  14   2       12.19       -0.12      7.97 o
  -8  14   2       21.00        8.09      7.74 o
  -6  14   2       17.58       21.13      8.31 o
  -4  14   2       24.33       31.90     10.92 o
  -2  14   2      113.58      120.91     18.72 o
   0  14   2      145.06      161.14     26.02 o
   2  14   2       32.90       45.43      9.59 o
   4  14   2        3.63        0.50      5.85 o
   6  14   2        0.02       -5.02      5.02 o
   8  14   2        0.28        7.87      8.59 o
  10  14   2        3.95       -1.14      6.57 o
  -9  15   2        1.37       -7.20      7.76 o
  -7  15   2        6.41       13.96      7.93 o
  -5  15   2       69.87       70.10     15.36 o
  -3  15   2       34.62       41.08     13.88 o
  -1  15   2        0.09        2.94      7.59 o
   1  15   2       76.34       86.28     18.07 o
   3  15   2       59.10       72.18     15.90 o
   5  15   2        4.28        9.18      6.95 o
   7  15   2       11.06       26.59      6.89 o
  -8  16   2        1.35        1.60     11.35 o
  -6  16   2        0.26       -4.37      9.34 o
  -4  16   2        1.19        1.85      8.08 o
  -2  16   2       20.92       10.28     15.39 o
   0  16   2      232.93      247.33     25.51 o
   2  16   2      271.18      337.41     28.96 o
   4  16   2       52.50       67.73     12.72 o
   6  16   2        0.00       -2.48      7.40 o
  -5  17   2       13.48       -8.25     10.05 o
  -3  17   2       22.72        0.02     10.36 o
  -1  17   2       41.53       18.43     11.86 o
   1  17   2        0.12        9.36      9.77 o
   3  17   2       22.00       35.74     15.85 o
   5  17   2        5.91       -0.94      8.54 o
  -2  18   2       16.83      -10.94     10.94 o
   0  18   2       43.43       76.44     20.46 o
 -17   1   3       55.04       56.96     21.04 o
 -15   1   3       91.52      123.88     39.35 o
 -13   1   3      359.74      424.53     26.44 o
 -11   1   3      288.60      268.03     24.44 o
  -9   1   3      394.23      505.11     22.96 o
  -7   1   3        2.21        2.84      3.15 o
  -5   1   3     2133.92     2351.38     39.14 o
  -3   1   3      946.30      873.09     16.79 o
  -1   1   3      222.94      169.09      5.64 o
   1   1   3      773.06      650.33      9.73 o
   3   1   3     2535.68     2535.72     26.81 o
   5   1   3      817.77      904.89     17.80 o
   7   1   3        3.01        2.19      2.57 o
   9   1   3       98.14       65.77      7.65 o
  11   1   3        0.00       -2.14      4.75 o
  13   1   3       13.57       15.38      6.87 o
  15   1   3       57.83       67.90     17.69 o
 -18   2   3        9.10        8.52     14.47 o
 -16   2   3        5.84        0.83     13.63 o
 -14   2   3       35.45       42.84     11.83 o
 -12   2   3       55.48       54.32     11.35 o
 -10   2   3      248.24      244.35     17.49 o
  -8   2   3      129.28      144.21     12.57 o
  -6   2   3       29.96       26.23      4.77 o
  -4   2   3       54.75       76.07      5.80 o
  -2   2   3     1652.07     1610.52     16.50 o
   0   2   3     1640.77     1559.98     13.17 o
   2   2   3      159.04      147.53      4.58 o
   4   2   3     2043.91     2075.64     21.94 o
   6   2   3      720.49      827.22     15.77 o
   8   2   3        0.03       -0.25      2.56 o
  10   2   3       10.20        4.54      3.99 o
  12   2   3        0.66       -0.43      7.28 o
  14   2   3        8.09        7.71      9.54 o
 -17   3   3        7.68       -7.80      9.62 o
 -15   3   3      148.62      179.70     21.56 o
 -13   3   3        0.05       -0.86      6.03 o
 -11   3   3      337.81      324.43     17.70 o
  -9   3   3      407.57      385.78     16.77 o
  -7   3   3     2494.95     2848.63     40.58 o
  -5   3   3       31.69       23.70      3.97 o
  -3   3   3      207.23      202.48      6.60 o
  -1   3   3       81.22       91.10      6.37 o
   1   3   3     2252.26     2233.00     23.72 o
   3   3   3       47.93       40.18      3.56 o
   5   3   3      791.76      701.45     14.59 o
   7   3   3      295.83      286.90     10.75 o
   9   3   3       27.97       36.35      6.53 o
  11   3   3       65.24       66.08     10.17 o
  13   3   3       15.09        5.39      8.46 o
  15   3   3        9.76       26.74     10.76 o
 -16   4   3        7.50       11.06     15.08 o
 -14   4   3       24.97       23.12     10.24 o
 -12   4   3       30.35       36.36      8.24 o
 -10   4   3        0.26        0.44      3.69 o
  -8   4   3        0.49        4.09      3.20 o
  -6   4   3        9.30        5.53      2.80 o
  -4   4   3       71.85       72.92      5.64 o
  -2   4   3     2525.48     2597.96     23.54 o
   0   4   3      469.28      508.83     10.22 o
   2   4   3     5076.47     5338.64     34.93 o
   4   4   3      286.43      230.18      7.43 o
   6   4   3      622.39      647.56     13.42 o
   8   4   3      376.57      375.19     16.56 o
  10   4   3       29.60       20.47      7.57 o
  12   4   3       40.83       67.39     20.27 o
  14   4   3       84.77       67.57     14.49 o
 -17   5   3        1.57       -3.03     10.35 o
 -15   5   3       41.69       27.58     12.32 o
 -13   5   3        9.62       10.23      8.65 o
 -11   5   3      160.16      138.98     36.40 o
  -9   5   3       73.13       73.46      9.49 o
  -7   5   3      174.62      169.33     10.10 o
  -5   5   3        8.14        5.16      2.30 o
  -3   5   3      577.56      596.49     12.46 o
  -1   5   3       32.04       31.30      3.53 o
   1   5   3      587.55      589.11     12.26 o
   3   5   3      382.57      390.58     10.32 o
   5   5   3       10.86        6.45      2.38 o
   7   5   3      224.76      212.84     11.56 o
   9   5   3        9.03       10.59      6.53 o
  11   5   3        0.17       10.88      8.92 o
  13   5   3       24.96       41.29     14.38 o
  15   5   3       16.81       28.99     12.18 o
 -16   6   3        1.92       -9.02      9.37 o
 -14   6   3       26.95       35.59     20.71 o
 -12   6   3        1.09       -6.15      6.15 o
 -10   6   3        2.81        0.74      5.76 o
  -8   6   3       30.96       25.20      4.69 o
  -6   6   3     1355.53     1399.72     25.52 o
  -4   6   3      218.88      198.20      7.86 o
  -2   6   3      499.79      576.28     12.50 o
   0   6   3      733.09      853.71     15.16 o
   2   6   3     3891.15     4131.65     33.84 o
   4   6   3      329.74      295.46      9.59 o
   6   6   3        9.40        9.81      2.95 o
   8   6   3      747.69      767.24     32.51 o
  10   6   3        2.74       10.43      6.98 o
  12   6   3       92.09       76.98     22.95 o
  14   6   3      127.12      150.33     31.51 o
 -17   7   3       50.63      -12.87     12.87 o
 -15   7   3       36.32       -9.15      9.15 o
 -13   7   3      175.98      203.26     22.12 o
 -11   7   3       22.19       19.05      8.37 o
  -9   7   3      533.29      509.51     28.06 o
  -7   7   3      269.23      278.36     11.27 o
  -5   7   3      518.98      523.81     12.91 o
  -3   7   3      148.09      143.45      7.35 o
  -1   7   3     2433.61     2777.54     28.79 o
   1   7   3      187.16      157.75      7.00 o
   3   7   3       52.45       67.03      5.20 o
   5   7   3       56.09       49.40      6.42 o
   7   7   3     1140.12     1247.31     31.28 o
   9   7   3      170.32      182.83     18.75 o
  11   7   3        6.45        0.48     11.24 o
  13   7   3       14.19       10.25      9.28 o
 -16   8   3        5.51        0.00     11.26 o
 -14   8   3        0.33       -8.04      8.04 o
 -12   8   3       29.33       26.48     11.29 o
 -10   8   3      144.29      154.81     38.18 o
  -8   8   3        4.18        6.95      4.73 o
  -6   8   3      124.66      126.42     15.52 o
  -4   8   3       54.77       47.15      4.98 o
  -2   8   3      409.35      400.69     11.51 o
   0   8   3      104.88       96.90      5.96 o
   2   8   3       67.03       58.36      5.43 o
   4   8   3       10.25        9.49      3.71 o
   6   8   3        1.19        4.75      3.93 o
   8   8   3       35.32       34.30      6.98 o
  10   8   3       12.89       14.51      7.24 o
  12   8   3       12.76       13.72     20.15 o
 -15   9   3       29.88       -2.62     11.78 o
 -13   9   3        4.06        6.43     15.44 o
 -11   9   3        0.20       -6.49      6.49 o
  -9   9   3       97.78       85.59     11.59 o
  -7   9   3        0.09        5.83      4.50 o
  -5   9   3        1.11       -0.01      2.58 o
  -3   9   3       12.83       16.47      3.34 o
  -1   9   3      446.44      509.10     13.65 o
   1   9   3      250.32      237.92      9.21 o
   3   9   3       82.67       88.57      8.15 o
   5   9   3       57.07       69.49      8.97 o
   7   9   3        0.04       -3.40      3.85 o
   9   9   3      113.20      114.33     11.72 o
  11   9   3       16.69       -9.28      9.28 o
  13   9   3       38.55       16.01     19.47 o
 -14  10   3        0.36      -14.45     14.45 o
 -12  10   3        0.12       -6.80      7.95 o
 -10  10   3        0.44        6.92      6.40 o
  -8  10   3       87.15       74.73     11.63 o
  -6  10   3        3.16       -1.30      4.19 o
  -4  10   3      254.97      257.80     12.60 o
  -2  10   3       70.48       81.17      6.82 o
   0  10   3      165.38      137.20      9.81 o
   2  10   3       12.58       15.93      4.44 o
   4  10   3       12.65       20.54      5.32 o
   6  10   3        0.03        7.56      4.97 o
   8  10   3      222.84      248.11     15.41 o
  10  10   3       15.46       -5.63      9.46 o
  12  10   3       11.62      -10.38     11.42 o
 -13  11   3      109.43       42.82     58.10 o
 -11  11   3      283.74      300.72     26.46 o
  -9  11   3       13.77       15.11      7.18 o
  -7  11   3      113.56      112.28     13.26 o
  -5  11   3       36.99       33.55      7.45 o
  -3  11   3      595.55      600.77     19.33 o
  -1  11   3       85.83      100.60      8.72 o
   1  11   3      195.20      207.91     12.35 o
   3  11   3       58.74       70.34      9.52 o
   5  11   3      133.78      138.25     11.92 o
   7  11   3        5.76        3.82      5.43 o
   9  11   3       42.66       68.41     10.37 o
  11  11   3       22.36       -9.14     13.42 o
 -14  12   3        7.31        3.52     12.83 o
 -12  12   3       19.59       12.62     10.89 o
 -10  12   3        6.19        4.09      6.71 o
  -8  12   3        7.01       11.15      6.75 o
  -6  12   3        0.00        6.62      5.33 o
  -4  12   3       19.79       18.57      7.51 o
  -2  12   3       21.17       20.58      6.17 o
   0  12   3      144.62      158.97     12.09 o
   2  12   3        2.86        2.66      4.57 o
   4  12   3        0.27        2.10      4.60 o
   6  12   3        5.07        4.65      6.26 o
   8  12   3        9.95        9.30      7.46 o
  10  12   3       28.36       18.30     21.04 o
 -13  13   3        0.06       -0.19     15.04 o
 -11  13   3       43.13       -1.98      7.77 o
  -9  13   3       10.52        2.73      7.31 o
  -7  13   3       13.96        9.07      6.79 o
  -5  13   3        1.83       -2.47      5.50 o
  -3  13   3       25.64       19.37      9.87 o
  -1  13   3        0.82        1.10      4.88 o
   1  13   3        0.01        2.77      5.03 o
   3  13   3       39.29       44.87      8.30 o
   5  13   3        0.57        0.10      6.47 o
   7  13   3        2.66       -6.68      8.09 o
   9  13   3       12.37        1.35      8.75 o
 -10  14   3       43.61        7.50     13.13 o
  -8  14   3        3.67       -4.26      7.64 o
  -6  14   3        6.74        8.44      7.11 o
  -4  14   3        0.66       -9.60      9.60 o
  -2  14   3      208.91      187.86     21.26 o
   0  14   3       24.79       12.86     10.00 o
   2  14   3        0.30        7.92      5.56 o
   4  14   3        0.41        1.37      5.51 o
   6  14   3       40.85       56.39      9.97 o
   8  14   3        0.06       13.21     13.75 o
  -9  15   3       62.40       24.35     15.34 o
  -7  15   3        0.14       -3.64     12.38 o
  -5  15   3       70.34       76.46     17.40 o
  -3  15   3       77.11       78.07     17.34 o
  -1  15   3      166.67      184.61     36.31 o
   1  15   3       18.48       21.87      8.45 o
   3  15   3       75.40       82.51     13.59 o
   5  15   3       18.76        9.42      6.96 o
   7  15   3       10.79        2.27      9.56 o
  -8  16   3       11.26        2.65     10.14 o
  -6  16   3       39.39       -9.38      9.38 o
  -4  16   3       37.19       21.96     11.43 o
  -2  16   3        0.38       -5.29      8.06 o
   0  16   3        2.14       -8.61     10.03 o
   2  16   3       23.92       21.72      8.37 o
   4  16   3       27.91       21.50      9.19 o
   6  16   3        2.33        3.52      6.85 o
  -5  17   3        0.02        2.61     11.05 o
  -3  17   3       36.92       63.61     27.45 o
  -1  17   3       15.30       34.33     15.35 o
   1  17   3       88.83      116.02     21.13 o
   3  17   3       16.84       11.01     11.27 o
 -16   0   4      440.89      532.40     48.48 o
 -14   0   4      897.89     1034.54     60.45 o
 -12   0   4      770.25      771.13     49.18 o
 -10   0   4      752.74      737.12     42.71 o
  -8   0   4     2211.78     2567.21     72.10 o
  -6   0   4      251.64      270.35     24.28 o
  -4   0   4     1091.64     1023.34     38.38 o
  -2   0   4    13742.02    15134.10     69.86 o
   0   0   4       66.32       55.89      7.86 o
   2   0   4      149.97      175.38     10.91 o
   4   0   4       39.13       61.90      7.47 o
   6   0   4      512.28      491.82     21.05 o
   8   0   4        7.98        1.21      4.47 o
  10   0   4       33.97       21.38      7.44 o
  12   0   4       55.56       54.58     16.05 o
  14   0   4       21.49       42.97     15.76 o
 -17   1   4        7.72       27.77     18.44 o
 -15   1   4       30.48       16.42     10.22 o
 -13   1   4      178.67      216.78     21.08 o
 -11   1   4       25.12       13.09      7.06 o
  -9   1   4        0.30        6.84      4.61 o
  -7   1   4      950.33      895.63     29.04 o
  -5   1   4        0.71       -2.66      2.66 o
  -3   1   4      841.80      856.83     15.88 o
  -1   1   4     1006.18      998.69     17.51 o
   1   1   4     1739.01     1865.70     23.93 o
   3   1   4       36.18       30.67      3.28 o
   5   1   4      366.93      338.65     11.79 o
   7   1   4        0.62       -0.11      2.66 o
   9   1   4      209.83      200.00     11.27 o
  11   1   4       27.10       24.12      8.09 o
  13   1   4       66.01      115.86     17.10 o
 -18   2   4       29.32       23.71     26.54 o
 -16   2   4        0.61        5.63      8.44 o
 -14   2   4      119.85      183.99     16.78 o
 -12   2   4      604.27      713.89     33.00 o
 -10   2   4       76.47       85.54     12.16 o
  -8   2   4      258.74      228.99     12.82 o
  -6   2   4      289.25      280.20     12.80 o
  -4   2   4      137.72      112.35      7.36 o
  -2   2   4      516.86      486.75     11.79 o
   0   2   4        2.62        3.60      1.54 o
   2   2   4      336.33      325.73      8.68 o
   4   2   4       13.41       14.08      2.52 o
   6   2   4        0.23       -1.36      2.71 o
   8   2   4       57.59       47.98      5.33 o
  10   2   4       16.51       12.33      5.71 o
  12   2   4        0.74        4.46      9.46 o
  14   2   4        5.16       23.87     16.56 o
 -17   3   4       49.96       26.73     45.40 o
 -15   3   4       26.11       21.82     10.57 o
 -13   3   4      214.38      192.27     17.76 o
 -11   3   4       72.84       75.30     11.76 o
  -9   3   4       31.05       28.33      6.27 o
  -7   3   4      602.86      619.38     19.75 o
  -5   3   4       23.37       31.98      5.13 o
  -3   3   4       64.41       49.45      4.87 o
  -1   3   4     2823.69     3056.42     24.67 o
   1   3   4       92.04       92.76      4.43 o
   3   3   4      546.84      540.33     10.22 o
   5   3   4       39.75       41.67      4.15 o
   7   3   4      232.22      219.25      9.18 o
   9   3   4       70.59       67.70      9.33 o
  11   3   4       28.83       34.95     11.17 o
  13   3   4        0.18       11.35     14.95 o
 -18   4   4        3.26       10.20     22.48 o
 -16   4   4      186.98      203.76     37.54 o
 -14   4   4       56.92       50.52     13.26 o
 -12   4   4      187.43      191.55     16.50 o
 -10   4   4        3.67        5.99      4.44 o
  -8   4   4      357.81      378.18     16.40 o
  -6   4   4       34.92       42.88     10.44 o
  -4   4   4     1776.90     1851.69     26.01 o
  -2   4   4       10.26        9.75      2.50 o
   0   4   4     1081.33     1163.18     16.41 o
   2   4   4       11.24       12.02      2.07 o
   4   4   4      687.50      619.33     16.37 o
   6   4   4      130.19      125.02      6.63 o
   8   4   4       89.24       80.33      8.34 o
  10   4   4        4.52        4.83      7.96 o
  12   4   4       30.16       28.22     14.80 o
  14   4   4       25.93       39.77     12.28 o
 -17   5   4        0.18        3.45     11.42 o
 -15   5   4       29.89       35.24     12.98 o
 -13   5   4       21.16       12.96     18.55 o
 -11   5   4      116.91      117.32     12.12 o
  -9   5   4        2.27        3.40      4.25 o
  -7   5   4       22.36       13.32      4.41 o
  -5   5   4     1465.34     1424.03     21.58 o
  -3   5   4      784.14      806.24     15.29 o
  -1   5   4      461.24      505.86     11.71 o
   1   5   4       36.60       22.33      2.98 o
   3   5   4      735.64      784.21     15.37 o
   5   5   4      382.85      381.11     11.73 o
   7   5   4       71.72       65.46      7.30 o
   9   5   4       21.04        3.36     11.53 o
  11   5   4      350.57      418.05     29.12 o
  13   5   4       58.77      102.29     19.10 o
 -16   6   4        7.16        9.89     11.04 o
 -14   6   4        9.10        0.91      8.50 o
 -12   6   4       11.53        7.30      8.14 o
 -10   6   4       93.88       55.08     11.50 o
  -8   6   4       22.54       29.71      5.49 o
  -6   6   4       46.88       37.10      5.18 o
  -4   6   4       99.56       71.34      5.31 o
  -2   6   4        2.91        6.72      2.24 o
   0   6   4      151.98      148.82      6.84 o
   2   6   4       68.00       73.22      5.35 o
   4   6   4       47.12       38.41      4.35 o
   6   6   4        9.56        0.52      2.64 o
   8   6   4        1.89       13.23      8.26 o
  10   6   4        9.65        4.21      8.14 o
  12   6   4        6.09        8.40     10.34 o
 -17   7   4       50.19       -8.32     14.18 o
 -15   7   4        0.80       11.00     11.60 o
 -13   7   4       79.67       93.26     18.00 o
 -11   7   4       90.93       75.01     14.54 o
  -9   7   4        5.22        6.29     10.16 o
  -7   7   4       47.88       39.62     10.80 o
  -5   7   4       12.67        4.93      2.49 o
  -3   7   4      375.70      419.95     12.01 o
  -1   7   4       45.54       40.17      4.61 o
   1   7   4       41.28       45.88      4.81 o
   3   7   4       21.19       31.36      4.97 o
   5   7   4      474.80      448.54     16.50 o
   7   7   4       18.82       15.57      5.25 o
   9   7   4        4.06       -4.17      7.62 o
  11   7   4       23.79       11.90      9.90 o
  13   7   4       27.42       27.82     16.42 o
 -16   8   4        2.29      -11.51     11.51 o
 -14   8   4       19.21        1.34      9.50 o
 -12   8   4      125.27      114.29     17.96 o
 -10   8   4       72.30       39.11     10.60 o
  -8   8   4        2.94        2.81      4.42 o
  -6   8   4     1113.86     1191.59     26.09 o
  -4   8   4       10.59        9.58      2.78 o
  -2   8   4       93.27      104.22      6.73 o
   0   8   4       13.04       14.33      3.17 o
   2   8   4      570.83      602.00     14.75 o
   4   8   4       34.35       33.61      6.72 o
   6   8   4       33.27       22.37      6.01 o
   8   8   4       22.99       12.89      7.09 o
  10   8   4      161.52      198.40     22.44 o
  12   8   4       19.37       -4.06     15.30 o
 -15   9   4       29.30        1.47     11.52 o
 -13   9   4        0.76       -7.59      9.14 o
 -11   9   4        4.83        7.72      9.38 o
  -9   9   4      119.51       89.80     12.71 o
  -7   9   4      149.46      126.14     13.32 o
  -5   9   4      162.00      152.79     10.23 o
  -3   9   4      101.09       95.01      6.86 o
  -1   9   4       68.61       78.24      6.38 o
   1   9   4      535.31      526.72     14.53 o
   3   9   4      101.84      105.34      9.12 o
   5   9   4      131.08      119.32     10.36 o
   7   9   4       50.25       56.20     13.78 o
   9   9   4       87.67       76.45     13.32 o
  11   9   4       30.11       18.08     11.66 o
 -14  10   4        0.71       -7.49     10.85 o
 -12  10   4       14.61       29.80     12.34 o
 -10  10   4       62.73       59.99     13.83 o
  -8  10   4      384.89      385.56     21.49 o
  -6  10   4      238.90      210.36     12.65 o
  -4  10   4        0.00        3.30      3.16 o
  -2  10   4       84.87       77.89      6.57 o
   0  10   4        5.92        3.60      2.95 o
   2  10   4        5.02        0.70      4.35 o
   4  10   4       47.79       57.82      8.31 o
   6  10   4        1.79        0.26      4.56 o
   8  10   4        1.05        8.35      7.12 o
  10  10   4        3.86       -3.95      9.67 o
 -13  11   4       73.05      118.56     33.50 o
 -11  11   4       86.75       98.17     21.10 o
  -9  11   4       25.80       17.99      7.67 o
  -7  11   4      143.90      120.21     13.35 o
  -5  11   4       39.13       37.93      6.86 o
  -3  11   4        0.02        2.31      3.68 o
  -1  11   4       33.98       22.95      5.40 o
   1  11   4        7.54       12.16      4.90 o
   3  11   4      136.26      140.64     12.43 o
   5  11   4        7.45       11.98      5.86 o
   7  11   4       12.49       17.11      8.64 o
   9  11   4        2.21       10.03      7.73 o
  11  11   4       10.87      -10.77     12.86 o
 -12  12   4        0.01        0.39      9.66 o
 -10  12   4       46.44       18.04      8.82 o
  -8  12   4      351.18      340.66     21.68 o
  -6  12   4        0.59       -2.91      5.09 o
  -4  12   4       20.58       24.82      6.09 o
  -2  12   4       37.09       32.26      7.71 o
   0  12   4      213.71      207.51     13.12 o
   2  12   4       26.51       19.19      6.07 o
   4  12   4       37.81       47.51      8.49 o
   6  12   4        7.29       12.98      7.86 o
   8  12   4       45.34       29.29     18.56 o
  10  12   4        0.81       -9.43      9.43 o
 -13  13   4       81.05       61.03     55.37 o
 -11  13   4       20.13       16.11      8.33 o
  -9  13   4        0.02       -3.83      6.36 o
  -7  13   4      445.58      414.63     24.20 o
  -5  13   4       20.67       26.41      8.06 o
  -3  13   4        1.21       -1.75      4.73 o
  -1  13   4      156.94      136.19     13.57 o
   1  13   4       64.48       58.69      9.16 o
   3  13   4       49.34       47.79      8.60 o
   5  13   4       54.24       55.39     11.61 o
   7  13   4       76.57       90.83     14.59 o
   9  13   4       32.63       27.51     21.66 o
 -10  14   4       75.65       30.94     35.14 o
  -8  14   4        7.81        7.59      7.84 o
  -6  14   4       14.27       15.30      8.05 o
  -4  14   4        3.15        8.75      8.18 o
  -2  14   4       12.25       10.17      6.13 o
   0  14   4       20.73       30.69      8.36 o
   2  14   4       37.31       43.61     13.31 o
   4  14   4       20.01        6.74      8.20 o
   6  14   4        6.79        9.39      7.84 o
   8  14   4        1.21       -0.55      7.96 o
  -9  15   4        7.58       -1.28      8.69 o
  -7  15   4       15.43        8.54     10.82 o
  -5  15   4        0.02        6.52     15.66 o
  -3  15   4       29.15       36.26     12.43 o
  -1  15   4       15.57       23.03     10.94 o
   1  15   4       30.31       26.43      8.37 o
   3  15   4        0.00       11.58      7.27 o
   5  15   4        2.24        4.80      7.31 o
  -8  16   4       27.66       20.37     17.37 o
  -6  16   4       28.72       33.00     13.78 o
  -4  16   4        0.03       -7.21      9.30 o
  -2  16   4       20.74       44.41     12.48 o
   0  16   4        0.00       -8.14      9.16 o
   2  16   4       34.36       47.29     11.37 o
   4  16   4        7.29       18.74     10.18 o
  -5  17   4       23.30       15.15     12.80 o
  -3  17   4       20.93       30.16     14.22 o
  -1  17   4       16.66       15.00     16.86 o
   1  17   4        0.06        1.03     10.02 o
 -17   1   5      110.96       74.38     14.03 o
 -15   1   5        2.79        4.41     11.03 o
 -13   1   5        4.07        5.88      9.37 o
 -11   1   5      448.45      460.34     26.79 o
  -9   1   5     2091.67     2216.45     51.59 o
  -7   1   5       94.32      103.26     11.67 o
  -5   1   5     4979.33     5682.85     55.64 o
  -3   1   5        5.82        3.87      2.34 o
  -1   1   5     3222.24     3352.16     27.23 o
   1   1   5     1999.65     2019.98     28.12 o
   3   1   5      120.99      108.87      9.63 o
   5   1   5      301.98      284.83     11.90 o
   7   1   5        0.27        6.44      3.38 o
   9   1   5       61.34       59.68      8.67 o
  11   1   5       52.19       58.41     10.20 o
  13   1   5        0.05       -1.36     14.51 o
 -18   2   5       13.64       -1.25     32.71 o
 -16   2   5       27.36        4.74     10.02 o
 -14   2   5       47.94       46.13     10.31 o
 -12   2   5        2.79       -0.50      5.65 o
 -10   2   5       29.40       26.37      6.74 o
  -8   2   5      531.82      475.33     18.84 o
  -6   2   5      199.46      200.75     11.45 o
  -4   2   5     4262.82     4615.21     42.32 o
  -2   2   5     2652.45     2919.86     31.07 o
   0   2   5      226.15      198.20      7.23 o
   2   2   5       40.46       40.22      5.13 o
   4   2   5       15.76       15.31      3.59 o
   6   2   5        0.01       -0.51      2.80 o
   8   2   5      174.94      135.51      9.68 o
  10   2   5      309.18      315.03     27.10 o
  12   2   5       45.98       41.16     11.81 o
 -17   3   5        3.68       20.89     11.91 o
 -15   3   5       19.81        4.26     14.38 o
 -13   3   5      364.10      372.82     21.92 o
 -11   3   5      176.36      195.87     15.55 o
  -9   3   5       14.93       13.33      4.67 o
  -7   3   5      183.29      166.23     11.15 o
  -5   3   5       11.85       11.41      3.70 o
  -3   3   5       58.25       56.39      5.87 o
  -1   3   5     1460.43     1504.20     22.93 o
   1   3   5       58.13       58.17      4.50 o
   3   3   5       15.45       18.15      2.92 o
   5   3   5        5.80        6.82      3.03 o
   7   3   5        0.56       -4.06      4.06 o
   9   3   5      108.46       95.77     11.35 o
  11   3   5        6.12       14.77      9.58 o
  13   3   5        0.15        1.97     14.03 o
 -16   4   5       34.85       51.72     15.06 o
 -14   4   5      417.65      398.39     54.80 o
 -12   4   5       25.16       35.60      8.31 o
 -10   4   5       23.82       39.68      8.03 o
  -8   4   5        9.10        4.78      3.67 o
  -6   4   5      258.06      267.27     13.22 o
  -4   4   5       15.38       19.42      3.68 o
  -2   4   5       65.27       53.96      4.55 o
   0   4   5       92.98       86.37      4.67 o
   2   4   5      115.03      101.93      4.88 o
   4   4   5       39.71       35.65      4.20 o
   6   4   5       52.19       49.61      7.86 o
   8   4   5        4.52        2.96      4.88 o
  10   4   5        0.75        2.27      7.70 o
  12   4   5        1.97        9.30      9.17 o
 -17   5   5       27.12       16.75     12.44 o
 -15   5   5       11.94        9.10     15.28 o
 -13   5   5        0.14        4.89      8.15 o
 -11   5   5      128.74      121.72     12.53 o
  -9   5   5        0.71       -3.25      3.94 o
  -7   5   5       28.36       28.02      5.46 o
  -5   5   5     1066.67     1105.62     22.92 o
  -3   5   5       50.45       51.68      4.91 o
  -1   5   5      101.96       98.53      6.53 o
   1   5   5      292.67      313.71      9.53 o
   3   5   5        0.55        2.12      1.91 o
   5   5   5       81.69       95.44      8.35 o
   7   5   5      171.44      115.86     22.30 o
   9   5   5        2.05        3.75      7.59 o
  11   5   5        7.48       12.55     10.59 o
  13   5   5       17.11       25.48     13.20 o
 -16   6   5       12.88        0.39     11.84 o
 -14   6   5      217.99      260.03     25.89 o
 -12   6   5      138.03      107.22     19.76 o
 -10   6   5      307.19      327.99     17.53 o
  -8   6   5       63.03       74.85      9.47 o
  -6   6   5      117.74       91.67      7.45 o
  -4   6   5      107.10      100.70      6.54 o
  -2   6   5      324.72      328.73     10.51 o
   0   6   5      725.52      787.32     17.18 o
   2   6   5       14.81       12.16      2.91 o
   4   6   5        8.46       19.74      4.43 o
   6   6   5       89.13       48.51      9.62 o
   8   6   5      176.81      139.73     18.60 o
  10   6   5       13.13       21.78     13.09 o
  12   6   5       12.61       23.39     29.00 o
 -15   7   5       25.52       27.01     24.50 o
 -13   7   5      149.43      133.63     26.19 o
 -11   7   5       66.64       49.88     12.04 o
  -9   7   5      173.63      180.95     18.50 o
  -7   7   5       67.88       75.46     11.10 o
  -5   7   5      230.98      227.72      9.88 o
  -3   7   5       84.03      100.51      6.65 o
  -1   7   5       25.38       29.96      4.35 o
   1   7   5      141.40      134.72      7.21 o
   3   7   5        8.09        9.47      3.06 o
   5   7   5       28.58       24.28      7.12 o
   7   7   5      162.54      152.25     14.24 o
   9   7   5        1.28        6.75     11.77 o
  11   7   5        1.33       10.53      9.81 o
 -16   8   5        3.55        3.46     13.62 o
 -14   8   5        0.03       -2.36     25.84 o
 -12   8   5       38.36       23.55      9.67 o
 -10   8   5       75.37       71.34     14.32 o
  -8   8   5      109.60      105.38     15.90 o
  -6   8   5      457.97      447.36     14.42 o
  -4   8   5      131.58      122.66      7.71 o
  -2   8   5       44.10       39.02      4.77 o
   0   8   5       11.43       10.74      3.19 o
   2   8   5       24.05       23.83      4.15 o
   4   8   5       93.24       93.46     11.17 o
   6   8   5        0.44        3.12      5.80 o
   8   8   5        1.05        6.65      8.83 o
  10   8   5        4.86       -9.15      9.15 o
  12   8   5       23.29       17.10     20.37 o
 -15   9   5        8.19        4.30     11.62 o
 -13   9   5        5.17       21.36     10.70 o
 -11   9   5       77.09       62.88     14.84 o
  -9   9   5        1.46       -2.06      7.09 o
  -7   9   5      457.08      440.17     21.51 o
  -5   9   5        0.87        2.26      2.99 o
  -3   9   5      185.80      197.60      9.69 o
  -1   9   5        0.65        3.49      3.47 o
   1   9   5      395.98      418.20     13.65 o
   3   9   5        3.79        5.14      5.03 o
   5   9   5      341.49      297.84     18.59 o
   7   9   5       16.15       14.47      7.56 o
   9   9   5        1.55       12.02     10.91 o
  11   9   5        0.91      -13.86     19.34 o
 -14  10   5        0.60        5.22     16.36 o
 -12  10   5      109.60      109.39     18.70 o
 -10  10   5        0.20       -1.76      7.70 o
  -8  10   5        0.14       -5.36      5.36 o
  -6  10   5      120.67      137.56     12.77 o
  -4  10   5      162.08      150.33     12.22 o
  -2  10   5        0.01        1.60      3.11 o
   0  10   5      101.99      105.01      9.34 o
   2  10   5      109.24      130.59     10.21 o
   4  10   5       62.83       33.71      9.11 o
   6  10   5      179.81      176.42     15.64 o
   8  10   5        4.80        3.98      7.85 o
  10  10   5        0.37       -7.97     18.13 o
 -13  11   5        6.99       -5.18     11.98 o
 -11  11   5      131.75      120.25     22.44 o
  -9  11   5       21.19       16.57      8.18 o
  -7  11   5       38.89       41.26      9.63 o
  -5  11   5      207.81      197.57     13.00 o
  -3  11   5      220.83      217.50     13.16 o
  -1  11   5       13.13       12.79      4.86 o
   1  11   5       75.68       86.32     10.34 o
   3  11   5      157.35      149.35     14.46 o
   5  11   5      167.01      164.29     15.81 o
   7  11   5        3.74        5.60      6.93 o
   9  11   5        0.03       -7.86      7.99 o
 -12  12   5       64.58       56.44     16.34 o
 -10  12   5      284.21      280.25     21.43 o
  -8  12   5       36.92       33.06      8.92 o
  -6  12   5       41.54       29.62      8.59 o
  -4  12   5      207.71      215.98     13.67 o
  -2  12   5        7.47        9.31      5.25 o
   0  12   5      225.72      198.29     13.35 o
   2  12   5      220.51      239.67     17.71 o
   4  12   5      166.07      160.69     15.63 o
   6  12   5       11.04       13.75      7.90 o
   8  12   5        0.29        9.69      8.06 o
 -11  13   5        0.62      -10.32     10.32 o
  -9  13   5        9.06        6.20      7.59 o
  -7  13   5        3.63        0.59      6.47 o
  -5  13   5       59.25       57.82     10.98 o
  -3  13   5        9.16       19.64      7.06 o
  -1  13   5        0.01        0.62      5.35 o
   1  13   5        3.70        1.07      5.27 o
   3  13   5       41.14       32.90     14.01 o
   5  13   5        0.41       -0.61      7.49 o
   7  13   5        0.01       -2.57      7.88 o
 -10  14   5       70.03       65.33     13.89 o
  -8  14   5       47.04       73.48     21.21 o
  -6  14   5       63.82       61.91     15.20 o
  -4  14   5       25.77       11.73      9.41 o
  -2  14   5        5.45       20.01      8.37 o
   0  14   5       37.95       30.06      8.34 o
   2  14   5       56.16       45.54     10.35 o
   4  14   5      278.74      263.87     20.09 o
   6  14   5        0.27       -4.49      7.73 o
  -9  15   5       16.26       17.57      9.89 o
  -7  15   5       13.09       19.00     14.49 o
  -5  15   5        4.81        7.20     11.29 o
  -3  15   5        0.34       -7.58      8.71 o
  -1  15   5       36.87       45.35     10.64 o
   1  15   5       86.87       75.46     15.74 o
   3  15   5        2.86        1.01      9.15 o
   5  15   5        2.09        9.61     10.64 o
  -6  16   5        1.63        5.99     13.22 o
  -4  16   5        2.71       -7.57      9.75 o
  -2  16   5        2.46        9.17     11.02 o
   0  16   5       10.32       17.85     16.64 o
   2  16   5       29.16       22.39     14.27 o
  -3  17   5       29.74       35.57     14.72 o
 -18   0   6        0.53       28.68     17.74 o
 -16   0   6      163.55      204.13     36.18 o
 -14   0   6       30.52       45.80     19.17 o
 -12   0   6      205.38      219.59     31.51 o
 -10   0   6     1392.95     1365.67     63.54 o
  -8   0   6       80.88       73.20     17.08 o
  -6   0   6      161.66      140.15     19.80 o
  -4   0   6       71.29      111.51     11.77 o
  -2   0   6     1262.32     1291.14     56.52 o
   0   0   6      357.75      365.76     18.58 o
   2   0   6     2214.02     2439.18     49.42 o
   4   0   6      585.13      574.81     59.88 o
   6   0   6      114.22      117.79     13.22 o
   8   0   6      212.57      203.63     26.21 o
  10   0   6      191.42      182.32     26.63 o
  12   0   6      128.72      186.32     28.72 o
 -17   1   6       18.25       -8.33     15.06 o
 -15   1   6       23.68       16.97     11.81 o
 -13   1   6       58.83       54.80     14.10 o
 -11   1   6      301.46      263.16     22.94 o
  -9   1   6      615.87      585.44     28.44 o
  -7   1   6       44.57       29.90      5.89 o
  -5   1   6      391.61      450.82     16.64 o
  -3   1   6      211.08      194.69      6.97 o
  -1   1   6      228.22      246.01     10.95 o
   1   1   6      306.87      283.90     11.70 o
   3   1   6      851.98      890.22     21.39 o
   5   1   6      161.54      161.05      9.89 o
   7   1   6      324.18      323.57     14.64 o
   9   1   6       30.25       14.60      8.64 o
  11   1   6       16.26       19.10     10.71 o
 -18   2   6        0.08        1.93     18.66 o
 -16   2   6        4.36        1.49      8.85 o
 -14   2   6       10.91        2.48      8.96 o
 -12   2   6       26.47       28.03      8.83 o
 -10   2   6      315.39      295.94     17.59 o
  -8   2   6      413.00      390.90     17.91 o
  -6   2   6      446.06      440.43     17.43 o
  -4   2   6       17.07       32.61      4.72 o
  -2   2   6       38.86       35.06      4.67 o
   0   2   6      106.25       89.63      5.26 o
   2   2   6      396.35      410.87     14.38 o
   4   2   6      172.92      179.46     14.46 o
   6   2   6      394.65      401.05     15.74 o
   8   2   6       25.14       40.32      8.17 o
  10   2   6       18.28       33.14      8.38 o
  12   2   6        2.14       -8.30     12.12 o
 -17   3   6      112.34       77.61     18.33 o
 -15   3   6        1.13       -6.05      7.52 o
 -13   3   6       34.49       39.78      9.78 o
 -11   3   6      150.33      134.09     13.78 o
  -9   3   6      355.78      304.95     17.31 o
  -7   3   6     1334.38     1361.95     32.20 o
  -5   3   6      123.09      144.94      9.92 o
  -3   3   6      599.56      561.60     15.60 o
  -1   3   6       26.32       17.20      3.77 o
   1   3   6        0.05        1.93      1.97 o
   3   3   6      606.95      656.19     15.18 o
   5   3   6        0.03       -3.33      3.33 o
   7   3   6      134.36      128.83     12.25 o
   9   3   6       56.14       49.35      9.69 o
  11   3   6       33.44       66.87     14.87 o
 -16   4   6       44.23       20.58     22.37 o
 -14   4   6       18.09       18.19     10.98 o
 -12   4   6      368.43      419.10     24.04 o
 -10   4   6       12.33       19.02      6.54 o
  -8   4   6       74.32       72.79      9.31 o
  -6   4   6       16.87       22.45      5.29 o
  -4   4   6        4.12        5.74      2.66 o
  -2   4   6      160.04      161.78      8.84 o
   0   4   6      139.98      139.63      8.29 o
   2   4   6       47.35       47.97      4.94 o
   4   4   6       17.38       17.02      3.58 o
   6   4   6       80.02       94.26     13.71 o
   8   4   6       50.69       50.88      9.49 o
  10   4   6        0.92       11.61     16.20 o
  12   4   6       28.27       42.89     12.51 o
 -17   5   6      351.02      390.30     45.65 o
 -15   5   6      184.50      232.91     25.62 o
 -13   5   6      163.68      169.68     27.22 o
 -11   5   6     3135.49     3489.66     60.74 o
  -9   5   6      230.44      265.52     16.28 o
  -7   5   6     2254.14     2312.26     42.72 o
  -5   5   6       95.28      104.93      8.32 o
  -3   5   6      494.95      377.09     13.92 o
  -1   5   6      307.56      303.46      9.69 o
   1   5   6        3.83        4.10      3.08 o
   3   5   6      441.57      453.71     15.80 o
   5   5   6        1.79       10.51      5.17 o
   7   5   6        4.09       -0.06      7.55 o
   9   5   6       52.82       38.68     11.46 o
  11   5   6       20.64       10.17      9.85 o
 -16   6   6      144.04       51.76     63.08 o
 -14   6   6       15.02       21.56     11.66 o
 -12   6   6        6.92        4.68     10.36 o
 -10   6   6       88.74       95.61     11.67 o
  -8   6   6        4.74        1.60      5.83 o
  -6   6   6     3244.70     3369.08     44.52 o
  -4   6   6       10.15        7.12      2.91 o
  -2   6   6     1067.18     1112.77     24.10 o
   0   6   6      339.26      351.77     16.08 o
   2   6   6        1.77        0.69      2.99 o
   4   6   6       91.93       74.69      8.14 o
   6   6   6      332.99      301.09     24.56 o
   8   6   6       40.46       51.12     13.12 o
  10   6   6       22.91       41.80     13.54 o
 -13   7   6      548.66      489.69     55.70 o
 -11   7   6      318.18      296.97     24.84 o
  -9   7   6      243.89      253.46     16.09 o
  -7   7   6      129.15      151.57     12.87 o
  -5   7   6      162.43      133.27      8.84 o
  -3   7   6      461.26      430.77     13.61 o
  -1   7   6      180.50      180.84      8.73 o
   1   7   6        6.19        5.30      3.71 o
   3   7   6        0.79        2.02      3.49 o
   5   7   6        1.22        9.11      5.50 o
   7   7   6       34.90       46.50     14.02 o
   9   7   6        1.71        1.50      9.28 o
  11   7   6        0.13       -2.42     10.61 o
 -16   8   6      136.72       67.15     42.16 o
 -14   8   6      168.63      209.42     23.81 o
 -12   8   6      592.15      606.26     43.89 o
 -10   8   6      264.35      263.42     23.33 o
  -8   8   6      424.09      467.32     35.81 o
  -6   8   6      585.49      587.52     17.60 o
  -4   8   6       97.38       91.89      7.66 o
  -2   8   6        3.56        2.92      2.70 o
   0   8   6      100.42       88.64      8.95 o
   2   8   6       61.40       65.15      7.79 o
   4   8   6      164.94      122.02     13.39 o
   6   8   6        3.90       -2.80      7.83 o
   8   8   6       86.15       38.33     13.70 o
  10   8   6       11.62       -1.01     13.00 o
 -15   9   6       19.11       18.78     13.36 o
 -13   9   6      170.28      227.80     24.46 o
 -11   9   6       11.14       13.24     21.25 o
  -9   9   6       97.20      102.80     16.13 o
  -7   9   6        4.51       -4.76      4.76 o
  -5   9   6      300.04      313.20     12.88 o
  -3   9   6      102.29      112.45      8.27 o
  -1   9   6        9.61       11.34      4.63 o
   1   9   6        0.56       -0.10      5.52 o
   3   9   6       69.26       59.54     10.38 o
   5   9   6        1.20       10.76      8.67 o
   7   9   6       12.04        1.47      9.63 o
   9   9   6       10.22        5.31     11.46 o
 -14  10   6       35.90        3.94     11.73 o
 -12  10   6       51.35       39.47     12.19 o
 -10  10   6        1.26       -7.97      7.97 o
  -8  10   6      116.97      116.01     13.53 o
  -6  10   6       84.02       88.32     10.35 o
  -4  10   6      430.80      465.76     16.12 o
  -2  10   6      203.69      218.19     11.25 o
   0  10   6      203.43      218.08     15.68 o
   2  10   6       27.70       14.49      7.34 o
   4  10   6       68.76       61.53     11.11 o
   6  10   6        9.03       -2.35      6.34 o
   8  10   6       68.94       -0.32     14.95 o
 -13  11   6        2.02        8.69     13.72 o
 -11  11   6        0.20       -8.75      8.75 o
  -9  11   6       33.17       28.81      9.43 o
  -7  11   6       86.39       86.47     10.99 o
  -5  11   6      189.77      197.29     13.30 o
  -3  11   6       46.85       54.39      7.56 o
  -1  11   6        7.85        6.12      6.33 o
   1  11   6       11.43        7.60      6.61 o
   3  11   6       76.93       83.96     13.79 o
   5  11   6       19.67       23.38      8.26 o
   7  11   6       49.66       14.83     44.40 o
 -12  12   6       13.81       33.24     28.06 o
 -10  12   6       74.59       77.06     16.01 o
  -8  12   6       61.48       60.28     11.23 o
  -6  12   6        0.35       -3.60      5.59 o
  -4  12   6      120.87      138.79     12.68 o
  -2  12   6       47.20       50.46     11.68 o
   0  12   6        0.62       -3.32      7.84 o
   2  12   6        4.49        6.31      6.85 o
   4  12   6        7.36        3.27     11.40 o
   6  12   6      117.82      131.78     30.93 o
 -11  13   6        7.22       22.62     13.61 o
  -9  13   6       29.70       33.66     10.36 o
  -7  13   6       15.32        5.15     12.50 o
  -5  13   6       55.98       52.47     10.56 o
  -3  13   6      743.34      758.99     36.05 o
  -1  13   6       11.21        8.81     15.32 o
   1  13   6      288.46      302.83     22.43 o
   3  13   6        6.33        0.56      7.44 o
   5  13   6        0.51       -1.09      7.59 o
 -10  14   6        0.94       -4.89      8.62 o
  -8  14   6        4.90        9.08      8.16 o
  -6  14   6       31.46       34.83     12.76 o
  -4  14   6       19.57       28.06     10.67 o
  -2  14   6       23.58       28.12     11.55 o
   0  14   6        5.44       -5.70     12.89 o
   2  14   6       20.39       27.67      9.67 o
   4  14   6        0.42       -5.38     10.96 o
  -9  15   6        0.88        8.04     12.10 o
  -7  15   6        5.68        8.95     10.53 o
  -5  15   6        5.55        4.73      9.87 o
  -3  15   6        6.42        4.52     15.79 o
  -1  15   6       11.88       16.78     10.57 o
   1  15   6        8.39       -7.58      9.11 o
   3  15   6        6.18       13.94     12.16 o
  -6  16   6        1.63       -0.85     11.78 o
  -4  16   6       14.19        5.18     16.20 o
  -2  16   6        4.51       19.72     21.30 o
   0  16   6      166.25      252.38     30.36 o
 -17   1   7        2.88       -9.43      9.43 o
 -15   1   7        1.25       -7.55      8.14 o
 -13   1   7        1.52       -1.39      6.77 o
 -11   1   7      483.04      506.69     30.43 o
  -9   1   7        0.07        1.54      5.26 o
  -7   1   7       12.00        3.78      4.19 o
  -5   1   7       39.96       27.12      5.18 o
  -3   1   7        0.44        6.42      2.67 o
  -1   1   7       19.33       22.07      7.14 o
   1   1   7        0.65       -1.07      3.16 o
   3   1   7      460.62      470.77     19.43 o
   5   1   7       13.98       11.24      4.86 o
   7   1   7       15.87       22.97      6.25 o
   9   1   7        1.73        9.35      8.42 o
  11   1   7        0.33       -8.93      8.93 o
 -16   2   7       15.13       22.05     10.52 o
 -14   2   7        0.80        4.49      7.78 o
 -12   2   7      251.04      257.30     19.14 o
 -10   2   7     2676.75     2785.22     65.90 o
  -8   2   7      696.20      675.24     24.61 o
  -6   2   7      148.86      155.53     16.91 o
  -4   2   7       95.88       99.45      7.86 o
  -2   2   7        1.32       -2.44      2.44 o
   0   2   7      645.93      606.77     18.66 o
   2   2   7     2021.17     2162.45     36.08 o
   4   2   7      187.84      188.78     11.50 o
   6   2   7       18.16       11.57      5.21 o
   8   2   7        9.57        6.81      6.29 o
  10   2   7        9.82       19.61      8.01 o
 -17   3   7        1.19        9.45     13.16 o
 -15   3   7       64.52       60.21     12.63 o
 -13   3   7       14.00       13.36      8.15 o
 -11   3   7       11.90       24.35      8.06 o
  -9   3   7      959.52      957.66     30.94 o
  -7   3   7        6.53       10.54      4.38 o
  -5   3   7       36.28       26.22      4.93 o
  -3   3   7        2.47       -1.20      2.61 o
  -1   3   7       15.05       15.87      3.50 o
   1   3   7      762.05      818.18     22.39 o
   3   3   7       11.52        7.24      4.67 o
   5   3   7       46.55       46.71      9.01 o
   7   3   7       42.26       33.47      8.42 o
   9   3   7        2.29       -1.22      8.73 o
  11   3   7        1.58        9.94     10.72 o
 -16   4   7       51.81       11.16     12.48 o
 -14   4   7     1036.05     1270.58     42.51 o
 -12   4   7      134.24      138.42     15.32 o
 -10   4   7     1015.97     1099.13     34.72 o
  -8   4   7      518.11      515.15     21.94 o
  -6   4   7      550.56      582.18     21.83 o
  -4   4   7     2158.63     2286.36     35.32 o
  -2   4   7        3.75        5.46      3.10 o
   0   4   7     1313.73     1388.79     26.02 o
   2   4   7      137.42      140.41     10.24 o
   4   4   7        0.58        2.44      5.04 o
   6   4   7      399.23      393.21     20.95 o
   8   4   7       14.24       18.54     10.50 o
  10   4   7       59.77       80.58     16.16 o
 -17   5   7        0.89        6.64     14.06 o
 -15   5   7       16.89       11.60     27.38 o
 -13   5   7      446.35      439.88     31.50 o
 -11   5   7      272.42      297.94     20.16 o
  -9   5   7      189.58      181.64     14.69 o
  -7   5   7      853.78      898.34     28.21 o
  -5   5   7        0.54        6.32      3.93 o
  -3   5   7        4.88        7.41      3.86 o
  -1   5   7      697.96      700.56     19.63 o
   1   5   7      170.91      152.70     13.29 o
   3   5   7      313.26      353.92     18.95 o
   5   5   7      452.46      496.57     22.82 o
   7   5   7        2.09        9.87     16.58 o
   9   5   7        2.91        2.48      9.71 o
 -16   6   7        9.14       14.21     15.24 o
 -14   6   7      624.58      681.29     56.74 o
 -12   6   7       14.71       11.64     10.14 o
 -10   6   7      274.89      300.81     27.78 o
  -8   6   7     2470.28     2625.15     50.41 o
  -6   6   7     1139.84     1165.41     28.00 o
  -4   6   7     1540.47     1567.72     31.03 o
  -2   6   7       63.09       59.89      7.29 o
   0   6   7     2965.34     3280.13     43.80 o
   2   6   7       15.56       12.62     10.90 o
   4   6   7       38.88       33.94      8.22 o
   6   6   7      166.48      182.38     20.63 o
   8   6   7        4.88       20.60     12.00 o
  10   6   7        6.15       -4.44     10.23 o
 -15   7   7      232.77      238.77     36.73 o
 -13   7   7      439.95      461.60     32.80 o
 -11   7   7       76.37       80.73     14.96 o
  -9   7   7     1114.70     1120.92     34.19 o
  -7   7   7      104.82      110.85     12.68 o
  -5   7   7      889.90      920.24     27.71 o
  -3   7   7      629.99      628.12     21.37 o
  -1   7   7       50.72       53.48      8.81 o
   1   7   7      842.09      880.42     23.71 o
   3   7   7       27.10       17.73      6.47 o
   5   7   7      454.81      485.48     31.94 o
   7   7   7      118.64      135.82     77.04 o
   9   7   7        7.24       12.58     23.85 o
 -16   8   7       66.76       28.62     48.02 o
 -14   8   7       68.59       85.53     17.83 o
 -12   8   7       90.16      100.09     18.36 o
 -10   8   7       67.76       50.05     12.70 o
  -8   8   7       98.76      104.15     12.36 o
  -6   8   7       41.30       49.53      8.56 o
  -4   8   7      362.52      347.18     16.34 o
  -2   8   7      123.98      122.78     10.31 o
   0   8   7       88.99       87.40      9.39 o
   2   8   7        0.28       -4.67      4.67 o
   4   8   7      177.18      203.59     22.01 o
   6   8   7       48.34       39.15     20.70 o
   8   8   7        3.93        7.91     11.93 o
 -15   9   7      204.11      246.27     29.38 o
 -13   9   7       23.44       11.31     12.34 o
 -11   9   7       10.05       11.29      9.93 o
  -9   9   7        0.67        0.42      7.43 o
  -7   9   7      405.99      447.74     22.60 o
  -5   9   7      674.55      685.66     19.90 o
  -3   9   7      812.01      875.68     25.33 o
  -1   9   7      409.02      442.98     17.85 o
   1   9   7       38.14       40.48     11.62 o
   3   9   7       37.44       37.14     12.02 o
   5   9   7       48.62       53.77     16.36 o
   9   9   7       12.81       -9.87     14.42 o
 -14  10   7       33.19       46.14     14.70 o
 -12  10   7        0.09      -10.19     17.57 o
 -10  10   7        2.92       -7.44      8.21 o
  -8  10   7       50.08       34.33     10.84 o
  -6  10   7      267.95      305.87     16.35 o
  -4  10   7      207.89      225.30     14.11 o
  -2  10   7      407.19      441.92     18.49 o
   0  10   7        1.76        1.85      5.74 o
   2  10   7       62.32       65.68     11.58 o
   4  10   7        0.77       -2.96      8.80 o
   6  10   7       57.60       -5.33     11.95 o
   8  10   7       16.49       -0.55     13.71 o
 -13  11   7       15.15       32.68     12.10 o
 -11  11   7       66.65       70.18     16.02 o
  -9  11   7       26.25       17.98     10.27 o
  -7  11   7        5.87        7.04      5.83 o
  -5  11   7       40.90       43.81      9.50 o
  -3  11   7       43.19       49.54      8.33 o
  -1  11   7        2.20        7.04      6.34 o
   1  11   7       28.00       28.02      8.19 o
   3  11   7       11.21       -4.04     11.28 o
   5  11   7        1.14       -7.78      9.41 o
   7  11   7        0.02        2.16     13.97 o
 -12  12   7       11.97       13.42     11.70 o
 -10  12   7       13.15       -1.77     10.23 o
  -8  12   7        5.50        6.72      9.73 o
  -6  12   7       66.08       57.59      9.41 o
  -4  12   7      176.08      205.50     26.70 o
  -2  12   7       39.94       48.14     10.91 o
   0  12   7        0.06       -0.24      6.98 o
   2  12   7        1.67        9.58      7.63 o
   4  12   7        9.70       11.73     12.84 o
   6  12   7       54.76       27.92     13.50 o
 -11  13   7       23.45       56.36     15.84 o
  -9  13   7        2.12       22.61     12.33 o
  -7  13   7       10.45       21.62      8.98 o
  -5  13   7        1.07       -8.97     10.23 o
  -3  13   7        0.68        3.92     11.59 o
  -1  13   7       14.35       10.06      8.89 o
   1  13   7       11.06       10.97      8.94 o
   3  13   7        0.64        0.75      9.74 o
   5  13   7        6.84      -12.46     22.88 o
  -8  14   7        0.00        9.46      9.02 o
  -6  14   7       25.15       48.55     20.75 o
  -4  14   7      404.22      565.78     35.10 o
  -2  14   7       62.67       75.74     23.49 o
   0  14   7       12.64       28.52     11.69 o
   2  14   7       22.92        8.09     10.62 o
  -7  15   7        8.69       -7.38     17.34 o
  -5  15   7       33.54       23.36     19.58 o
  -3  15   7        6.22       -0.77     10.19 o
  -1  15   7       34.58       51.41     14.50 o
   1  15   7       51.76       76.85     15.57 o
 -16   0   8      433.59      474.21     34.73 o
 -14   0   8       44.08       64.09     22.44 o
 -12   0   8      629.82      623.41     52.23 o
 -10   0   8      351.36      325.14     23.88 o
  -8   0   8        7.42        8.33      6.25 o
  -6   0   8      173.15      151.69     13.46 o
  -4   0   8       55.93       32.83     14.47 o
  -2   0   8      176.75      189.78     17.65 o
   0   0   8        0.96       -4.88      4.88 o
   2   0   8      557.48      595.25     29.61 o
   4   0   8       16.37       18.99      9.66 o
   6   0   8        0.40        1.00      7.61 o
   8   0   8       53.28       58.25     19.10 o
  10   0   8       10.85       12.63     14.18 o
 -17   1   8       10.01        0.64     11.59 o
 -15   1   8       28.53       29.70     10.88 o
 -13   1   8      173.83      185.34     17.71 o
 -11   1   8      982.38     1063.30     45.36 o
  -9   1   8      134.28      136.74     13.52 o
  -7   1   8        0.45        1.75      4.38 o
  -5   1   8       10.36        9.65      4.16 o
  -3   1   8       23.71       21.90      6.82 o
  -1   1   8      175.68      163.20     11.20 o
   1   1   8      773.67      811.92     24.36 o
   3   1   8      330.24      328.53     16.16 o
   5   1   8        0.07        1.60      5.05 o
   7   1   8        3.19       10.61      7.02 o
   9   1   8       14.20       32.79     10.90 o
 -16   2   8       12.19       -3.48     14.36 o
 -14   2   8       51.37       53.89     12.29 o
 -12   2   8      317.93      319.75     21.57 o
 -10   2   8      279.83      265.32     24.21 o
  -8   2   8       50.83       35.17      7.78 o
  -6   2   8       37.56       34.58      6.31 o
  -4   2   8        5.92        0.66      5.13 o
  -2   2   8      231.10      219.11     15.77 o
   0   2   8      196.87      204.42     12.43 o
   2   2   8      139.17      162.13     17.64 o
   4   2   8        5.70        9.30      5.35 o
   6   2   8        0.89       -5.78      5.78 o
   8   2   8        5.94       -1.17      7.18 o
  10   2   8       11.16       57.22     17.70 o
 -17   3   8        2.15        1.73     13.75 o
 -15   3   8      112.67      114.86     24.15 o
 -13   3   8       99.68       95.51     14.80 o
 -11   3   8      329.53      334.26     21.29 o
  -9   3   8       26.94       22.13      7.97 o
  -7   3   8      126.70      110.98     11.66 o
  -5   3   8        0.16        1.51      3.60 o
  -3   3   8      185.23      158.41     13.76 o
  -1   3   8      548.30      491.30     22.47 o
   1   3   8      873.18      941.43     25.77 o
   3   3   8       76.41       94.12      9.58 o
   5   3   8        0.92        5.80      5.92 o
   7   3   8       10.55        6.22      6.98 o
   9   3   8        0.30       -1.95      9.76 o
 -16   4   8        5.84        1.89     13.73 o
 -14   4   8       72.24       81.64     14.27 o
 -12   4   8        0.13        2.89      7.67 o
 -10   4   8        3.99        3.14      9.83 o
  -8   4   8       30.28       27.48      7.69 o
  -6   4   8       16.99       31.07      7.74 o
  -4   4   8       23.96       21.48      5.32 o
  -2   4   8        9.96        9.43      7.40 o
   0   4   8       94.45       97.82     12.65 o
   2   4   8        4.52        6.79      4.95 o
   4   4   8      192.34      218.08     16.45 o
   6   4   8        0.76        5.09      9.03 o
   8   4   8        0.25       -9.25      9.25 o
 -15   5   8        8.17        3.43     14.03 o
 -13   5   8       51.72       62.74     12.45 o
 -11   5   8      635.06      681.44     29.65 o
  -9   5   8      274.25      251.77     17.55 o
  -7   5   8      508.72      499.16     22.42 o
  -5   5   8      192.44      182.67     12.09 o
  -3   5   8     1085.18     1112.21     26.62 o
  -1   5   8      254.14      251.22     17.38 o
   1   5   8        1.58        6.96      6.10 o
   3   5   8     1619.79     1928.41     46.39 o
   5   5   8       35.88       43.72     10.13 o
   7   5   8      230.83      306.65     26.14 o
   9   5   8       60.30       90.05     18.85 o
 -16   6   8       18.65        2.82     13.56 o
 -12   6   8        0.63        4.59      8.81 o
 -10   6   8        0.02        3.25      6.83 o
  -8   6   8      206.43      195.61     16.12 o
  -6   6   8      335.95      334.38     16.41 o
  -4   6   8        7.06       11.05      4.94 o
  -2   6   8     1889.84     1992.31     45.03 o
   0   6   8       25.96       29.58      8.65 o
   2   6   8      184.30      197.17     19.98 o
   4   6   8        1.85        3.68      6.79 o
   6   6   8        9.89       20.26     13.81 o
   8   6   8       25.84       17.34     11.58 o
 -15   7   8       18.61       17.67     21.23 o
 -13   7   8       21.31       12.75     15.35 o
 -11   7   8      132.95      106.19     23.82 o
  -9   7   8       40.40       35.86      9.01 o
  -7   7   8      126.24      123.09     18.29 o
  -5   7   8      127.39      157.50     12.00 o
  -3   7   8      610.64      629.60     21.40 o
  -1   7   8       14.71        8.00      7.33 o
   1   7   8       32.41       32.43      8.91 o
   3   7   8      172.00      169.10     20.94 o
   5   7   8       32.93       37.74     14.21 o
   7   7   8       55.79       13.43     60.16 o
 -14   8   8       14.89       -3.95     10.50 o
 -12   8   8       23.57       19.40      9.97 o
 -10   8   8       75.79       92.58     16.74 o
  -8   8   8      120.18       78.71     11.45 o
  -6   8   8       17.35       20.43      6.30 o
  -4   8   8       52.80       35.00      7.30 o
  -2   8   8      316.51      306.56     15.65 o
   0   8   8      101.30       98.75     12.31 o
   2   8   8       51.48       53.70     14.78 o
   4   8   8      268.59      298.41     35.77 o
   8   8   8       63.82       -2.22     12.98 o
 -13   9   8       30.86       64.67     15.86 o
 -11   9   8        0.65       -4.63     16.77 o
  -9   9   8        0.61       -2.29      8.24 o
  -7   9   8      180.47      183.59     13.77 o
  -5   9   8      254.38      288.24     16.22 o
  -3   9   8      184.46      197.84     13.59 o
  -1   9   8        4.31       10.99      6.36 o
   1   9   8        0.58        5.04      8.27 o
   3   9   8       27.98        7.05      9.98 o
   5   9   8       29.68       -1.39     12.56 o
   7   9   8       49.61       15.22     13.80 o
 -12  10   8       14.71       21.97     11.83 o
 -10  10   8        1.33       16.42     10.16 o
  -8  10   8       21.50       26.78     10.38 o
  -6  10   8      172.89      223.17     21.75 o
  -4  10   8      222.99      230.99     15.08 o
  -2  10   8      120.43      159.86     15.20 o
   0  10   8       42.15       46.69     12.44 o
   2  10   8        8.15       -9.27      9.56 o
   4  10   8       36.44       16.43     13.20 o
   6  10   8        4.35       -4.94     13.19 o
 -11  11   8       80.59      108.88     18.66 o
  -9  11   8       20.23       23.47     11.32 o
  -7  11   8       35.58       39.62      9.82 o
  -5  11   8        3.98       19.33      8.06 o
  -3  11   8       54.53       36.94     10.07 o
  -1  11   8       32.56       30.86      9.41 o
   1  11   8        8.79       12.36     13.09 o
   3  11   8        4.25       -0.13      9.92 o
   5  11   8        0.19        9.80     12.45 o
 -10  12   8       22.37       23.03     13.42 o
  -8  12   8       27.78       38.05     14.22 o
  -6  12   8       34.77       46.74     11.38 o
  -4  12   8        4.56       11.71      9.30 o
  -2  12   8        5.30       10.01      8.55 o
   0  12   8        0.64        5.05      9.80 o
   2  12   8       25.49       26.18     11.40 o
   4  12   8       33.60       28.88     14.06 o
  -9  13   8       66.35       89.66     17.06 o
  -7  13   8       40.70       63.63     22.59 o
  -5  13   8      765.70      978.24     46.68 o
  -3  13   8       70.74       80.21     20.22 o
  -1  13   8       11.57       -0.83      8.97 o
   1  13   8        2.98        8.58     23.74 o
  -6  14   8       15.66       15.98     17.78 o
  -4  14   8       28.75       39.40     14.98 o
  -2  14   8        5.38      -10.00     12.12 o
   0  14   8       11.62       11.24     15.17 o
 -17   1   9       18.84       15.56     10.50 o
 -15   1   9       29.63       41.84     11.55 o
 -13   1   9       80.03       56.93     12.06 o
 -11   1   9       35.91       51.90     11.45 o
  -9   1   9      410.56      347.04     16.70 o
  -7   1   9      171.74       98.43     17.77 o
  -5   1   9       87.14       61.43     13.21 o
  -3   1   9      256.33      175.71     15.47 o
  -1   1   9        0.28       -3.06      4.20 o
   1   1   9      486.12      473.54     20.27 o
   3   1   9       12.43        8.59      5.66 o
   5   1   9        0.30       -7.16      7.16 o
   7   1   9        0.22        5.47      7.54 o
 -16   2   9       44.17       53.62     13.04 o
 -14   2   9       45.65       59.96     12.57 o
 -12   2   9       52.99       70.60     12.29 o
 -10   2   9       25.64       15.34      7.90 o
  -8   2   9       78.56       73.32     11.85 o
  -6   2   9      156.77      131.91     17.40 o
  -4   2   9      255.80      204.32     16.23 o
  -2   2   9      234.31      194.97     15.99 o
   0   2   9      377.06      406.86     18.64 o
   2   2   9       16.20       15.35      6.27 o
   4   2   9       15.69       13.07     10.74 o
   6   2   9        2.03       -6.59      6.59 o
   8   2   9        9.98       15.11      9.26 o
 -15   3   9       37.97       26.06     16.45 o
 -13   3   9        5.36       -2.06      7.93 o
 -11   3   9       38.09       36.54      9.99 o
  -9   3   9       24.09       21.68      7.98 o
  -7   3   9       42.99       36.95     11.67 o
  -5   3   9        1.51        7.90      8.08 o
  -3   3   9       18.06       17.12      7.62 o
  -1   3   9      192.58      205.25     16.50 o
   1   3   9       41.01       43.15      8.18 o
   3   3   9       23.08       32.32      8.21 o
   5   3   9       85.39      132.61     14.90 o
   7   3   9        0.03       -8.78     11.11 o
 -16   4   9        2.25       23.16     14.97 o
 -14   4   9        0.22       -8.24      8.24 o
 -12   4   9        1.39       -0.48      7.90 o
 -10   4   9       25.28       34.78      8.87 o
  -8   4   9        1.01       -3.91      5.19 o
  -6   4   9        0.41       -3.56      7.25 o
  -4   4   9       27.71       44.67     10.18 o
  -2   4   9       55.13       59.37     11.31 o
   0   4   9       44.80       42.84      9.66 o
   2   4   9       18.44       17.00      7.82 o
   4   4   9        1.82        8.25      6.84 o
   6   4   9       44.70       54.58     10.68 o
   8   4   9        0.08        5.62     12.00 o
 -15   5   9       75.99       37.76     43.54 o
 -13   5   9       41.42       36.13     16.50 o
 -11   5   9        3.54        1.03      8.54 o
  -9   5   9      195.25      225.51     17.09 o
  -7   5   9       40.40       37.90      9.35 o
  -5   5   9        8.35       11.12      6.73 o
  -3   5   9      237.64      211.34     16.89 o
  -1   5   9        4.61       11.77      7.23 o
   1   5   9        9.15       12.64      7.18 o
   3   5   9       87.44       98.46     13.90 o
   5   5   9        6.99       13.44     10.55 o
   7   5   9        0.73        1.58     14.97 o
 -14   6   9        0.64       14.13     12.54 o
 -12   6   9        0.92        7.62     11.15 o
 -10   6   9       17.85       21.61      8.28 o
  -8   6   9       18.79       19.46      7.70 o
  -6   6   9        2.92        5.63      6.78 o
  -4   6   9       37.33       42.15      9.82 o
  -2   6   9      132.92      164.35     17.70 o
   0   6   9      277.00      271.46     18.92 o
   2   6   9       11.28       12.15      7.28 o
   4   6   9       82.55       61.95     50.81 o
   6   6   9       81.85       24.72     21.16 o
 -15   7   9       76.61       40.04     50.54 o
 -13   7   9       11.06      -12.43     12.43 o
 -11   7   9        1.10       -1.79      8.51 o
  -9   7   9       35.27       13.13      8.87 o
  -7   7   9       10.81        7.45      6.84 o
  -5   7   9        0.20        1.75      6.62 o
  -3   7   9       58.70       44.95     10.06 o
  -1   7   9        3.40       10.47      6.78 o
   1   7   9       92.17      111.02     14.53 o
   3   7   9        9.65        3.81     11.55 o
   5   7   9       17.43        5.88     11.63 o
   7   7   9       15.86       14.77     16.09 o
 -14   8   9        5.46        0.16     11.38 o
 -12   8   9        5.27       -7.50      9.38 o
 -10   8   9        5.82       18.06      9.55 o
  -8   8   9        7.47       20.70      8.33 o
  -6   8   9        8.51        5.43      5.85 o
  -4   8   9        0.01       -0.93      7.71 o
  -2   8   9       35.39       26.17     16.74 o
   0   8   9       25.67       33.07     14.43 o
   2   8   9       27.70       18.43     22.68 o
   6   8   9        0.98      -12.64     13.69 o
 -13   9   9      181.70      279.30     32.67 o
 -11   9   9        0.86        6.14     10.50 o
  -9   9   9      197.17      233.95     32.52 o
  -7   9   9       39.30       39.72      8.15 o
  -5   9   9      176.32      217.68     18.22 o
  -3   9   9       12.21        5.66      7.49 o
  -1   9   9       53.21       37.69      9.89 o
   1   9   9        1.00       -2.77      9.28 o
   3   9   9       38.64        7.38     16.97 o
   5   9   9        3.93       -5.96     12.72 o
 -12  10   9       20.78       36.31     13.52 o
 -10  10   9        0.52       -7.75      9.74 o
  -8  10   9        2.94       -0.77      8.81 o
  -6  10   9       36.56       25.75      7.77 o
  -4  10   9      182.83      204.76     24.54 o
  -2  10   9        0.03        1.29      9.29 o
   0  10   9        2.82        3.08      9.61 o
   2  10   9        0.14        1.82     14.56 o
   4  10   9        0.23       -6.59     13.60 o
 -11  11   9        0.08       18.20     12.24 o
  -9  11   9       74.92      102.06     19.51 o
  -7  11   9        5.09       14.69     11.56 o
  -5  11   9      209.59      253.84     19.56 o
  -3  11   9       22.38       43.95     14.67 o
  -1  11   9        0.00       -8.96      8.96 o
   1  11   9        0.96       -9.67     18.22 o
   3  11   9        0.44        6.07     11.59 o
 -10  12   9       59.34       89.63     18.52 o
  -8  12   9      122.25      170.97     25.31 o
  -6  12   9       23.49       25.72     11.70 o
  -4  12   9       53.79       59.87     21.89 o
  -2  12   9       17.30       37.84     14.70 o
   0  12   9        0.00       -1.72      9.72 o
   2  12   9       48.09      113.77     22.14 o
  -7  13   9       17.10       13.44     21.08 o
  -5  13   9        0.47        7.39     11.77 o
  -3  13   9       12.81       17.00     17.37 o
  -1  13   9        4.01        8.56     15.68 o
 -16   0  10        8.35      -12.56     12.56 o
 -14   0  10       42.11       43.61     13.96 o
 -12   0  10       11.51       24.31     18.84 o
 -10   0  10       12.10        4.59     14.36 o
  -8   0  10        0.06       -6.39     12.60 o
  -6   0  10      532.11      498.94     46.75 o
  -4   0  10        6.76        6.54     10.65 o
  -2   0  10      161.34      123.31     17.84 o
   0   0  10        7.81       15.31      9.15 o
   2   0  10       84.01       84.20     15.55 o
   4   0  10       39.13       36.42     11.91 o
   6   0  10       64.20       88.51     21.93 o
 -15   1  10       34.74       17.91     16.85 o
 -13   1  10        0.01        0.08      7.32 o
 -11   1  10        1.18        0.64     11.02 o
  -9   1  10       19.51       23.40     11.73 o
  -7   1  10      149.35      104.06     19.46 o
  -5   1  10        9.13       19.92      9.53 o
  -3   1  10        0.72       -1.41      5.76 o
  -1   1  10        8.21        1.62      5.58 o
   1   1  10        9.11       -0.24      6.13 o
   3   1  10       12.75       17.77      6.83 o
   5   1  10       11.70       11.67      8.22 o
   7   1  10        8.55        5.54     25.82 o
 -16   2  10        2.63       -4.81     11.37 o
 -14   2  10       58.97       44.93     16.50 o
 -12   2  10        0.00       -3.18      8.09 o
 -10   2  10       18.56       13.45     21.25 o
  -8   2  10       94.75       74.69     18.22 o
  -6   2  10      120.04       96.63     17.61 o
  -4   2  10        0.19       -3.38      6.20 o
  -2   2  10        9.36       19.74      8.00 o
   0   2  10        1.31        8.68      5.98 o
   2   2  10       20.03       19.49     11.65 o
   4   2  10       46.99       55.20     11.44 o
   6   2  10        0.91       -7.66      7.72 o
 -15   3  10       25.09       29.15     19.77 o
 -13   3  10        0.08       -3.36      8.69 o
 -11   3  10        1.68        5.51     11.38 o
  -9   3  10       33.43       25.60     12.07 o
  -7   3  10       97.71       81.05     30.34 o
  -5   3  10        0.00       -4.95      6.62 o
  -3   3  10       38.29       30.48      9.53 o
  -1   3  10       12.18        9.17      6.82 o
   1   3  10        0.03       -6.47      6.47 o
   3   3  10        1.99        5.29      9.60 o
   5   3  10       22.87       37.17     21.20 o
 -14   4  10        1.06       -0.57     10.14 o
 -12   4  10        4.96        8.22      8.91 o
 -10   4  10        1.94        3.94      9.16 o
  -8   4  10       52.26       48.72     14.19 o
  -6   4  10       11.49        3.22      8.45 o
  -4   4  10       17.69       25.94      8.61 o
  -2   4  10        0.00        1.83      6.63 o
   0   4  10       12.09       10.36      7.42 o
   2   4  10        1.96       -6.83      6.83 o
   4   4  10        9.26       21.24      8.84 o
   6   4  10        2.03       -1.06     10.83 o
 -15   5  10        0.89        6.32     13.77 o
 -13   5  10       28.76       15.59     10.40 o
 -11   5  10        7.91       19.01      8.56 o
  -9   5  10       37.89       42.19     13.24 o
  -7   5  10        3.62        8.47      8.97 o
  -5   5  10       18.20        6.31      7.07 o
  -3   5  10       45.89       48.62     10.38 o
  -1   5  10        7.34        8.47      7.32 o
   1   5  10       13.24        5.14      7.41 o
   3   5  10        6.86       -4.71      8.00 o
   5   5  10        2.00        2.30     11.62 o
 -14   6  10        2.88        5.76     13.49 o
 -12   6  10        4.60        2.23      8.72 o
 -10   6  10       37.24       35.37     12.64 o
  -8   6  10        8.30       23.03     16.12 o
  -6   6  10       12.68        9.14      8.20 o
  -4   6  10       79.93       77.74     12.59 o
  -2   6  10        0.19        5.75      7.17 o
   0   6  10        2.20        6.98      8.24 o
   2   6  10       14.16        6.42     10.32 o
   4   6  10        1.99        8.75     13.28 o
 -13   7  10        5.77        1.60     11.04 o
 -11   7  10       32.15       53.35     14.96 o
  -9   7  10       13.82       12.85     10.61 o
  -7   7  10        0.55       -2.07      9.47 o
  -5   7  10       12.44       16.84      8.29 o
  -3   7  10        0.41       -4.22      7.41 o
  -1   7  10        0.33       -1.64      7.63 o
   1   7  10        0.19       -0.26      7.65 o
   3   7  10        6.79       -5.72     11.43 o
   5   7  10        1.19       10.40     15.93 o
 -12   8  10        2.10        6.22     10.78 o
 -10   8  10       12.78       14.20     11.51 o
  -8   8  10       13.82       15.30     11.37 o
  -6   8  10        0.70       10.94      8.28 o
  -4   8  10        1.53       10.55      7.46 o
  -2   8  10       91.65      123.49     15.98 o
   0   8  10        3.08        0.99     10.99 o
   2   8  10        0.00        0.72     12.32 o
   4   8  10        0.06      -13.24     13.24 o
 -11   9  10       24.55       19.78     11.04 o
  -9   9  10       15.07       13.00     17.37 o
  -7   9  10        7.57       -3.97     11.70 o
  -5   9  10        0.50       -9.21      9.49 o
  -3   9  10        9.67       12.58      8.15 o
  -1   9  10        5.51        1.89     11.86 o
   1   9  10        6.54       18.04     11.40 o
   3   9  10        0.07      -13.92     13.92 o
 -10  10  10       14.19       20.88     12.21 o
  -8  10  10        0.08       -3.93     14.65 o
  -6  10  10       12.35       14.99     13.76 o
  -4  10  10        0.25       -8.41      8.41 o
  -2  10  10      112.35      136.33     23.50 o
   0  10  10       44.60       49.27     15.72 o
   2  10  10       29.65        4.54     27.64 o
  -9  11  10        4.05       11.61     16.38 o
  -7  11  10       17.52       26.96     25.01 o
  -5  11  10        0.06      -11.11     11.11 o
  -3  11  10        0.01        2.57     22.90 o
  -1  11  10       24.69       31.35     14.81 o
  -6  12  10       12.42       36.69     19.50 o
  -4  12  10        5.85        3.34     18.25 o
 -13   1  11        0.18        6.53     13.44 o
 -11   1  11      130.76      174.01     35.26 o
  -9   1  11        2.86       10.99     10.78 o
  -7   1  11        2.81       -4.35     10.17 o
  -5   1  11        6.84        6.91      9.33 o
  -3   1  11       89.42       93.77     24.70 o
  -1   1  11        3.53        8.25      9.87 o
   1   1  11        1.90       -2.76      6.56 o
   3   1  11       10.19       10.33      8.83 o
 -14   2  11       36.97       31.02     35.68 o
 -12   2  11       73.37       33.32     34.98 o
 -10   2  11        4.75        5.26     11.73 o
  -8   2  11       10.95        9.22     13.04 o
  -6   2  11       53.84       50.68     14.01 o
  -4   2  11       23.08       33.85     11.44 o
  -2   2  11        0.60       -2.05      7.27 o
   0   2  11        0.29        1.01      7.59 o
   2   2  11        9.68       17.94      8.43 o
   4   2  11        2.56       -8.42     10.58 o
 -13   3  11       23.55       17.10     21.28 o
 -11   3  11        2.00        5.65     10.84 o
  -9   3  11       62.73       81.66     16.46 o
  -7   3  11       39.22       44.49     13.15 o
  -5   3  11       40.47       41.00     13.47 o
  -3   3  11        0.35        2.18      8.44 o
  -1   3  11       26.22       33.72     10.60 o
   1   3  11       14.55       27.93      9.43 o
   3   3  11       45.05       64.11     12.14 o
 -14   4  11        0.00        8.58     17.64 o
 -12   4  11       43.78       63.11     58.12 o
 -10   4  11       30.65       46.27     13.58 o
  -8   4  11       16.20       21.69     12.08 o
  -6   4  11        4.95       17.96     10.75 o
  -4   4  11        0.82       -0.84      8.08 o
  -2   4  11        1.74        0.60      7.70 o
   0   4  11        0.03       -1.53      8.02 o
   2   4  11        0.77       -7.70      7.70 o
   4   4  11        0.36        1.10      9.27 o
 -13   5  11        9.50        3.93     13.25 o
 -11   5  11        5.37       16.70     12.80 o
  -9   5  11       12.38       19.48     11.21 o
  -7   5  11        0.01        2.29     11.13 o
  -5   5  11       38.01       33.18     10.35 o
  -3   5  11        0.67        4.91     10.79 o
  -1   5  11       10.78        3.74     11.14 o
   1   5  11        1.65        7.16      8.83 o
   3   5  11       13.63       -2.61     18.08 o
 -12   6  11        3.44       16.63     13.20 o
 -10   6  11       69.55       58.46     15.05 o
  -8   6  11       57.16      108.64     24.26 o
  -6   6  11        0.11        6.91     13.77 o
  -4   6  11        1.56       -9.53     10.42 o
  -2   6  11        7.68        0.81      8.44 o
   0   6  11        7.92       15.35      8.96 o
   2   6  11        6.18      -12.55     12.55 o
 -11   7  11        0.33       -7.49     15.09 o
  -9   7  11       12.04       -9.21     15.99 o
  -7   7  11       92.36       94.59     18.72 o
  -5   7  11        1.01       -7.41      7.41 o
  -3   7  11       29.45       17.82      8.96 o
  -1   7  11        8.49        1.19      8.96 o
   1   7  11       31.01       -4.06     13.39 o
 -10   8  11        2.12       16.31     17.37 o
  -8   8  11        0.69       -2.76     12.13 o
  -6   8  11        4.50        5.62      9.30 o
  -4   8  11       18.54       18.82      9.72 o
  -2   8  11        0.11       13.22      8.85 o
   0   8  11        4.80       -7.61     14.31 o
  -9   9  11        1.64       30.78     19.50 o
  -7   9  11       44.63       51.76     14.65 o
  -5   9  11        0.07        6.71      8.81 o
  -3   9  11        0.00       -6.00      9.71 o
  -1   9  11        0.28      -12.04     12.04 o
  -6  10  11        0.51        6.52      9.39 o
  -4  10  11        7.29       14.05     28.02 o
  -2  10  11        1.98        5.11     16.97 o
 -12   0  12       57.70       13.44     21.56 o
 -10   0  12       12.14       12.45     16.49 o
  -8   0  12       23.98       -3.75     12.38 o
  -6   0  12        0.03        5.69     13.74 o
  -4   0  12        1.08       10.80     13.00 o
  -2   0  12       48.73       53.55     18.80 o
   0   0  12      116.36      207.77     22.77 o
   2   0  12        6.26        6.25     12.25 o
 -13   1  12       28.34        4.86     16.89 o
 -11   1  12        0.11        4.27     13.39 o
  -9   1  12        0.27        3.00     11.32 o
  -7   1  12        0.57       -4.71      9.19 o
  -5   1  12        0.20        7.68      9.72 o
  -3   1  12        3.58       10.61      9.43 o
  -1   1  12        2.89       16.51      9.43 o
   1   1  12        0.70        0.12     12.45 o
 -12   2  12        3.29        9.74     16.32 o
 -10   2  12        4.40        1.96     13.63 o
  -8   2  12       20.45        4.79     20.38 o
  -6   2  12        7.91        4.64      9.12 o
  -4   2  12        7.01       17.34      9.78 o
  -2   2  12        2.66        9.97      8.39 o
   0   2  12       12.40        9.60      8.65 o
   2   2  12        6.58       27.77     10.70 o
 -11   3  12        5.46       27.71     15.97 o
  -9   3  12        4.78        9.53     11.63 o
  -7   3  12        0.11       -0.81      9.71 o
  -5   3  12        3.89        6.94      9.62 o
  -3   3  12       48.47       16.07     23.74 o
  -1   3  12        5.76        0.18      8.50 o
   1   3  12        8.71       34.96     11.31 o
 -12   4  12       29.82       16.25     17.22 o
 -10   4  12       27.92       66.45     16.02 o
  -8   4  12        0.26        4.57     10.39 o
  -6   4  12        5.58       -2.82      9.93 o
  -4   4  12       11.69       -1.24      8.47 o
  -2   4  12       46.37       18.84     15.18 o
   0   4  12       17.44        3.34      9.51 o
 -11   5  12       47.90       83.25     21.60 o
  -9   5  12       44.49       76.37     18.20 o
  -7   5  12        4.25      -12.91     12.91 o
  -5   5  12       36.43       31.73     19.37 o
  -3   5  12       15.54        5.96     10.83 o
  -1   5  12        5.78       17.18     10.99 o
 -10   6  12        2.07       -4.03     13.47 o
  -8   6  12        0.18        2.04     10.87 o
  -6   6  12        0.08       11.82     10.62 o
  -4   6  12       69.23       27.01     31.87 o
  -2   6  12        3.90        1.94     10.06 o
  -9   7  12       29.43       56.68     17.39 o
  -7   7  12        0.19       -7.23     12.38 o
  -5   7  12       61.69       94.24     15.38 o
  -3   7  12        3.32        3.79     10.77 o
  -6   8  12        0.70       14.08     12.42 o
  -4   8  12       76.56      109.39     16.16 o
  -9   1  13        0.17        2.26     15.63 o
  -7   1  13        0.32        6.21     12.35 o
  -5   1  13        4.84       -4.60     12.40 o
  -3   1  13        2.04      -15.81     15.81 o
  -8   2  13        7.84        6.07     13.70 o
  -6   2  13        6.28        3.23     13.22 o
  -4   2  13       12.36       13.40     19.01 o
  -9   3  13        9.25        3.89     13.04 o
  -7   3  13        1.81        0.62     12.85 o
  -5   3  13        1.83       10.10     12.08 o
  -3   3  13        7.83        9.75     13.60 o
  -6   4  13       12.56       -1.18     14.10 o
 
